# Supplementary material for: A genome-wide association study reveals additive and recessive alleles affecting male fertility in pigs
Source: J Anim Sci Biotechnol. 2025 Dec 15;16:171. doi: 10.1186/s40104-025-01312-8 (PMC12703936; doi:10.1186/s40104-025-01312-8)
Supplement: Supplementary file 6 — Additional file 6. Results of the pCADD pipeline on WGS variants in LD with the significant lead SNPs. [file 40104_2025_1312_MOESM6_ESM.xlsx]

## Sheet: SSC2-136.6Mb
Table S6-A: pCADD pipeline results for SSC2:136.6 Mb associated with distal midpiece reflex.
Chr	Position	Ref	Alt	Type	Gene	Ensembl_ID	AF	Amino acid change	SIFT	R2	pCADD score	Gene ontology	Gene name	Function	Human gene ontology	Human Phenotypes	Mouse Phenotypes	Rat Phenotypes
2	137108375	G	A	intron_variant	PCBD2	ENSSSCG00000026229	0.365385	-	-	0.957431	24.4323	4a-hydroxytetrahydrobiopterin dehydratase (EC 4.2.1.96)-4-alpha-hydroxytetrahydrobiopterin dehydratase activity [GO:0008124];tetrahydrobiopterin biosynthetic process [GO:0006729]	Pterin-4-alpha-carbinolamine dehydratase 2 (PHS 2) (EC 4.2.1.96) (4-alpha-hydroxy-tetrahydropterin dehydratase 2) (DcoH-like protein DCoHm) (Dimerization cofactor of hepatocyte nuclear factor 1 from muscle) (HNF-1-alpha dimerization cofactor)	FUNCTION: Involved in tetrahydrobiopterin biosynthesis. Seems to both prevent the formation of 7-pterins and accelerate the formation of quinonoid-BH2 (By similarity). {ECO:0000250}.;FUNCTION: Regulates the dimerization of homeodomain protein HNF-1-alpha and enhances its transcriptional activity. {ECO:0000269|PubMed:11980910}.	nucleus [GO:0005634];4-alpha-hydroxytetrahydrobiopterin dehydratase activity [GO:0008124];identical protein binding [GO:0042802];phenylalanine 4-monooxygenase activity [GO:0004505];positive regulation of DNA-templated transcription [GO:0045893];tetrahydrobiopterin biosynthetic process [GO:0006729]	Human Phenotype description:	Mouse Phenotype description:	Rat Phenotype description:
2	136661695	G	A	missense_variant	UBE2B	ENSSSCG00000038953	0.372596	70-V/I	0.11	0.989188	23.3056	Ubiquitin-conjugating enzyme E2 B (EC 2.3.2.23) (E2 ubiquitin-conjugating enzyme B) (Ubiquitin carrier protein B) (Ubiquitin-protein ligase B)-cytoplasm [GO:0005737];HULC complex [GO:0033503];nucleus [GO:0005634];plasma membrane [GO:0005886];replication fork [GO:0005657];XY body [GO:0001741];ATP binding [GO:0005524];ubiquitin conjugating enzyme activity [GO:0061631];ubiquitin protein ligase bindi…	Ubiquitin-conjugating enzyme E2 B (EC 2.3.2.23) (E2 ubiquitin-conjugating enzyme B) (RAD6 homolog B) (HR6B) (hHR6B) (Ubiquitin carrier protein B) (Ubiquitin-conjugating enzyme E2-17 kDa) (Ubiquitin-protein ligase B)	FUNCTION: E2 ubiquitin-conjugating enzyme that accepts ubiquitin from the ubiquitin-activating enzyme E1 and transfers it to a E3 ubiquitin-protein ligase (PubMed:16337599, PubMed:17108083, PubMed:17130289, PubMed:1717990, PubMed:20061386). In vitro catalyzes 'Lys-11'-, as well as 'Lys-48'- and 'Lys-63'-linked polyubiquitination (PubMed:20061386). Together with the E3 enzyme BRE1 (RNF20 and/or RN…	chromatin [GO:0000785];cytoplasm [GO:0005737];HULC complex [GO:0033503];nucleoplasm [GO:0005654];nucleus [GO:0005634];plasma membrane [GO:0005886];replication fork [GO:0005657];XY body [GO:0001741];ATP binding [GO:0005524];ubiquitin conjugating enzyme activity [GO:0061631];ubiquitin protein ligase binding [GO:0031625];ubiquitin-protein transferase activity [GO:0004842];apoptotic process [GO:00069…	Human Phenotype description:	Mouse Phenotype description:abnormal behavior,abnormal chiasmata formation,abnormal coat appearance,abnormal double-strand DNA break repair,abnormal gait,abnormal male germ cell apoptosis,abnormal male meiosis,abnormal sperm head morphology,abnormal sperm midpiece morphology,abnormal spermatocyte morphology,abnormal spermatogenesis,asthenozoospermia,decreased circulating triglyceride level,decrea…	Rat Phenotype description:
2	136978905	C	A	missense_variant	ENSSSCG00000036725	ENSSSCG00000036725	0.367788	67-R/S	0	0.967791	21.9454		-	-	-	Human Phenotype description:	Mouse Phenotype description:	Rat Phenotype description:
2	136780463	C	T	intron_variant	JADE2	ENSSSCG00000014303	0.375	-	-	0.958124	19.7387	Jade family PHD finger 2-histone acetyltransferase complex [GO:0000123];nucleoplasm [GO:0005654];metal ion binding [GO:0046872];ubiquitin protein ligase activity [GO:0061630];neuron projection extension [GO:1990138];positive regulation of neurogenesis [GO:0050769];protein autoubiquitination [GO:0051865];protein polyubiquitination [GO:0000209];regulation of transcription by RNA polymerase II [GO:0…	E3 ubiquitin-protein ligase Jade-2 (EC 2.3.2.27) (Jade family PHD finger protein 2) (PHD finger protein 15)	FUNCTION: Scaffold subunit of some HBO1 complexes, which have a histone H4 acetyltransferase activity (PubMed:16387653). Acts as an E3 ubiquitin-protein ligase mediating the ubiquitination and subsequent proteasomal degradation of target protein histone demethylase KDM1A (PubMed:25018020). Also acts as a ubiquitin ligase E3 toward itself. Positive regulator of neurogenesis (By similarity). {ECO:0…	extracellular exosome [GO:0070062];histone acetyltransferase complex [GO:0000123];nucleoplasm [GO:0005654];histone H4K12 acetyltransferase activity [GO:0043997];histone H4K5 acetyltransferase activity [GO:0043995];histone H4K8 acetyltransferase activity [GO:0043996];metal ion binding [GO:0046872];protein ubiquitination [GO:0016567];regulation of cell cycle [GO:0051726];regulation of cell growth […	Human Phenotype description:	Mouse Phenotype description:	Rat Phenotype description:
2	137097262	C	T	intron_variant	PCBD2	ENSSSCG00000026229	0.367788	-	-	0.947299	16.7333	4a-hydroxytetrahydrobiopterin dehydratase (EC 4.2.1.96)-4-alpha-hydroxytetrahydrobiopterin dehydratase activity [GO:0008124];tetrahydrobiopterin biosynthetic process [GO:0006729]	Pterin-4-alpha-carbinolamine dehydratase 2 (PHS 2) (EC 4.2.1.96) (4-alpha-hydroxy-tetrahydropterin dehydratase 2) (DcoH-like protein DCoHm) (Dimerization cofactor of hepatocyte nuclear factor 1 from muscle) (HNF-1-alpha dimerization cofactor)	FUNCTION: Involved in tetrahydrobiopterin biosynthesis. Seems to both prevent the formation of 7-pterins and accelerate the formation of quinonoid-BH2 (By similarity). {ECO:0000250}.;FUNCTION: Regulates the dimerization of homeodomain protein HNF-1-alpha and enhances its transcriptional activity. {ECO:0000269|PubMed:11980910}.	nucleus [GO:0005634];4-alpha-hydroxytetrahydrobiopterin dehydratase activity [GO:0008124];identical protein binding [GO:0042802];phenylalanine 4-monooxygenase activity [GO:0004505];positive regulation of DNA-templated transcription [GO:0045893];tetrahydrobiopterin biosynthetic process [GO:0006729]	Human Phenotype description:	Mouse Phenotype description:	Rat Phenotype description:
2	136926769	C	G	intron_variant	SEC24A	ENSSSCG00000014304	0.375	-	-	0.958124	15.9793	Stimulator of interferon genes protein (poSTING) (Transmembrane protein 173)-autophagosome [GO:0005776];autophagosome membrane [GO:0000421];cytoplasm [GO:0005737];cytoplasmic vesicle [GO:0031410];endoplasmic reticulum membrane [GO:0005789];endoplasmic reticulum-Golgi intermediate compartment membrane [GO:0033116];Golgi membrane [GO:0000139];mitochondrial outer membrane [GO:0005741];perinuclear re…	Protein transport protein Sec24A (SEC24-related protein A)	FUNCTION: Component of the coat protein complex II (COPII) which promotes the formation of transport vesicles from the endoplasmic reticulum (ER). The coat has two main functions, the physical deformation of the endoplasmic reticulum membrane into vesicles and the selection of cargo molecules for their transport to the Golgi complex (PubMed:17499046, PubMed:18843296, PubMed:20427317). Plays a cen…	COPII vesicle coat [GO:0030127];cytosol [GO:0005829];endoplasmic reticulum exit site [GO:0070971];endoplasmic reticulum membrane [GO:0005789];ER to Golgi transport vesicle membrane [GO:0012507];SNARE binding [GO:0000149];zinc ion binding [GO:0008270];cholesterol homeostasis [GO:0042632];COPII-coated vesicle cargo loading [GO:0090110];endoplasmic reticulum to Golgi vesicle-mediated transport [GO:0…	Human Phenotype description:	Mouse Phenotype description:abnormal liver physiology,decreased body weight,decreased circulating HDL cholesterol level,decreased circulating LDL cholesterol level,decreased circulating alkaline phosphatase level,decreased circulating cholesterol level,decreased circulating free fatty acid level,decreased total body fat amount,increased blood urea nitrogen level	Rat Phenotype description:
2	136992904	A	G	intron_variant	DDX46	ENSSSCG00000026644	0.367788	-	-	0.967791	14.9399	RNA helicase (EC 3.6.4.13)-cytosol [GO:0005829];nuclear lumen [GO:0031981];ATP binding [GO:0005524];hydrolase activity [GO:0016787];nucleic acid binding [GO:0003676];RNA helicase activity [GO:0003724]	Probable ATP-dependent RNA helicase DDX46 (EC 3.6.4.13) (DEAD box protein 46) (PRP5 homolog)	FUNCTION: Component of the 17S U2 SnRNP complex of the spliceosome, a large ribonucleoprotein complex that removes introns from transcribed pre-mRNAs (PubMed:12234937, PubMed:32494006, PubMed:34822310, PubMed:36797247). The 17S U2 SnRNP complex (1) directly participates in early spliceosome assembly and (2) mediates recognition of the intron branch site during pre-mRNA splicing by promoting the s…	Cajal body [GO:0015030];fibrillar center [GO:0001650];nuclear speck [GO:0016607];nucleoplasm [GO:0005654];nucleus [GO:0005634];spliceosomal complex [GO:0005681];U2 snRNP [GO:0005686];U2-type spliceosomal complex [GO:0005684];ATP binding [GO:0005524];ATP hydrolysis activity [GO:0016887];RNA binding [GO:0003723];RNA helicase activity [GO:0003724];mRNA splicing, via spliceosome [GO:0000398];U2-type …	Human Phenotype description:	Mouse Phenotype description:	Rat Phenotype description:
2	136522628	G	C	upstream_gene_variant	PPP2CA	ENSSSCG00000014298	0.360577	-	-	0.91779	13.4893	Serine/threonine-protein phosphatase 2A catalytic subunit alpha isoform (PP2A-alpha) (EC 3.1.3.16)-chromosome, centromeric region [GO:0000775];cytosol [GO:0005829];membrane raft [GO:0045121];nucleus [GO:0005634];plasma membrane [GO:0005886];protein phosphatase type 2A complex [GO:0000159];spindle pole [GO:0000922];synapse [GO:0045202];GABA receptor binding [GO:0050811];metal ion binding [GO:00468…	Serine/threonine-protein phosphatase 2A catalytic subunit alpha isoform (PP2A-alpha) (EC 3.1.3.16) (Replication protein C) (RP-C)	FUNCTION: Catalytic subunit of protein phosphatase 2A (PP2A), a serine/threonine phosphatase involved in the regulation of a wide variety of enzymes, signal transduction pathways, and cellular events. PP2A is the major phosphatase for microtubule-associated proteins (MAPs) (PubMed:22613722). PP2A can modulate the activity of phosphorylase B kinase casein kinase 2, mitogen-stimulated S6 kinase, an…	chromosome, centromeric region [GO:0000775];cytosol [GO:0005829];extracellular exosome [GO:0070062];FAR/SIN/STRIPAK complex [GO:0090443];membrane [GO:0016020];membrane raft [GO:0045121];microtubule cytoskeleton [GO:0015630];mitochondrion [GO:0005739];nucleus [GO:0005634];plasma membrane [GO:0005886];protein phosphatase type 2A complex [GO:0000159];protein serine/threonine phosphatase complex [GO:…	Human Phenotype description:	Mouse Phenotype description:abnormal embryo development,abnormal embryonic tissue morphology,absent mesoderm,decreased embryo size,embryonic lethality between implantation and somite formation complete penetrance,embryonic lethality during organogenesis complete penetrance,no abnormal phenotype detected	Rat Phenotype description:Experimental Liver Neoplasms,Hyperalgesia,Parkinson's disease,Prostatic Neoplasms,congestive heart failure,type 2 diabetes mellitus
2	136686836	C	T	upstream_gene_variant	CDKN2AIPNL	ENSSSCG00000037127	0.358173	-	-	0.926716	13.1045	CDKN2A interacting protein N-terminal like	-	-	-	Human Phenotype description:	Mouse Phenotype description:decreased circulating thyroxine level	Rat Phenotype description:
2	136686203	G	A	upstream_gene_variant	CDKN2AIPNL	ENSSSCG00000037127	0.370192	-	-	0.957554	12.961	CDKN2A interacting protein N-terminal like	-	-	-	Human Phenotype description:	Mouse Phenotype description:decreased circulating thyroxine level	Rat Phenotype description:
2	136973389	A	G	intron_variant	DDX46	ENSSSCG00000026644	0.372596	-	-	0.947754	12.7227	RNA helicase (EC 3.6.4.13)-cytosol [GO:0005829];nuclear lumen [GO:0031981];ATP binding [GO:0005524];hydrolase activity [GO:0016787];nucleic acid binding [GO:0003676];RNA helicase activity [GO:0003724]	Probable ATP-dependent RNA helicase DDX46 (EC 3.6.4.13) (DEAD box protein 46) (PRP5 homolog)	FUNCTION: Component of the 17S U2 SnRNP complex of the spliceosome, a large ribonucleoprotein complex that removes introns from transcribed pre-mRNAs (PubMed:12234937, PubMed:32494006, PubMed:34822310, PubMed:36797247). The 17S U2 SnRNP complex (1) directly participates in early spliceosome assembly and (2) mediates recognition of the intron branch site during pre-mRNA splicing by promoting the s…	Cajal body [GO:0015030];fibrillar center [GO:0001650];nuclear speck [GO:0016607];nucleoplasm [GO:0005654];nucleus [GO:0005634];spliceosomal complex [GO:0005681];U2 snRNP [GO:0005686];U2-type spliceosomal complex [GO:0005684];ATP binding [GO:0005524];ATP hydrolysis activity [GO:0016887];RNA binding [GO:0003723];RNA helicase activity [GO:0003724];mRNA splicing, via spliceosome [GO:0000398];U2-type …	Human Phenotype description:	Mouse Phenotype description:	Rat Phenotype description:
2	137046811	C	A	3_prime_UTR_variant	C5orf24	ENSSSCG00000034954	0.36715	-	-	0.896273	12.5557	Chromosome 2 C5orf24 homolog	-	-	-	Human Phenotype description:	Mouse Phenotype description:	Rat Phenotype description:
2	136670739	A	G	downstream_gene_variant	UBE2B	ENSSSCG00000038953	0.375	-	-	0.957452	11.4524	Ubiquitin-conjugating enzyme E2 B (EC 2.3.2.23) (E2 ubiquitin-conjugating enzyme B) (Ubiquitin carrier protein B) (Ubiquitin-protein ligase B)-cytoplasm [GO:0005737];HULC complex [GO:0033503];nucleus [GO:0005634];plasma membrane [GO:0005886];replication fork [GO:0005657];XY body [GO:0001741];ATP binding [GO:0005524];ubiquitin conjugating enzyme activity [GO:0061631];ubiquitin protein ligase bindi…	Ubiquitin-conjugating enzyme E2 B (EC 2.3.2.23) (E2 ubiquitin-conjugating enzyme B) (RAD6 homolog B) (HR6B) (hHR6B) (Ubiquitin carrier protein B) (Ubiquitin-conjugating enzyme E2-17 kDa) (Ubiquitin-protein ligase B)	FUNCTION: E2 ubiquitin-conjugating enzyme that accepts ubiquitin from the ubiquitin-activating enzyme E1 and transfers it to a E3 ubiquitin-protein ligase (PubMed:16337599, PubMed:17108083, PubMed:17130289, PubMed:1717990, PubMed:20061386). In vitro catalyzes 'Lys-11'-, as well as 'Lys-48'- and 'Lys-63'-linked polyubiquitination (PubMed:20061386). Together with the E3 enzyme BRE1 (RNF20 and/or RN…	chromatin [GO:0000785];cytoplasm [GO:0005737];HULC complex [GO:0033503];nucleoplasm [GO:0005654];nucleus [GO:0005634];plasma membrane [GO:0005886];replication fork [GO:0005657];XY body [GO:0001741];ATP binding [GO:0005524];ubiquitin conjugating enzyme activity [GO:0061631];ubiquitin protein ligase binding [GO:0031625];ubiquitin-protein transferase activity [GO:0004842];apoptotic process [GO:00069…	Human Phenotype description:	Mouse Phenotype description:abnormal behavior,abnormal chiasmata formation,abnormal coat appearance,abnormal double-strand DNA break repair,abnormal gait,abnormal male germ cell apoptosis,abnormal male meiosis,abnormal sperm head morphology,abnormal sperm midpiece morphology,abnormal spermatocyte morphology,abnormal spermatogenesis,asthenozoospermia,decreased circulating triglyceride level,decrea…	Rat Phenotype description:
2	136876899	A	G	upstream_gene_variant	SAR1B	ENSSSCG00000014305	0.370192	-	-	0.956985	10.8249	Small COPII coat GTPase SAR1B (EC 3.6.5.2)-COPII vesicle coat [GO:0030127];cytosol [GO:0005829];endoplasmic reticulum exit site [GO:0070971];endoplasmic reticulum membrane [GO:0005789];Golgi cisterna membrane [GO:0032580];lysosomal membrane [GO:0005765];G protein activity [GO:0003925];GTP binding [GO:0005525];GTPase activity [GO:0003924];metal ion binding [GO:0046872];COPII vesicle coating [GO:00…	Small COPII coat GTPase SAR1B (EC 3.6.5.2) (GTP-binding protein B) (GTBPB) (Secretion-associated Ras-related GTPase 1B)	FUNCTION: Small GTPase that cycles between an active GTP-bound and an inactive GDP-bound state and mainly functions in vesicle-mediated endoplasmic reticulum (ER) to Golgi transport. The active GTP-bound form inserts into the endoplasmic reticulum membrane where it recruits the remainder of the coat protein complex II/COPII (PubMed:23433038, PubMed:32358066, PubMed:33186557, PubMed:36369712). The…	COPII vesicle coat [GO:0030127];cytosol [GO:0005829];endoplasmic reticulum exit site [GO:0070971];endoplasmic reticulum membrane [GO:0005789];ER to Golgi transport vesicle membrane [GO:0012507];Golgi cisterna membrane [GO:0032580];lysosomal membrane [GO:0005765];amino acid sensor activity [GO:0140785];G protein activity [GO:0003925];GTP binding [GO:0005525];GTPase activity [GO:0003924];metal ion …	Human Phenotype description:CHYLOMICRON RETENTION DISEASE	Mouse Phenotype description:abnormal skin condition,decreased circulating HDL cholesterol level,decreased circulating LDL cholesterol level,decreased circulating alanine transaminase level,decreased circulating cholesterol level,decreased circulating free fatty acid level,increased circulating free fatty acid level,preweaning lethality complete penetrance	Rat Phenotype description:
2	136927011	G	A	intron_variant	SEC24A	ENSSSCG00000014304	0.362981	-	-	0.947287	10.6209	Stimulator of interferon genes protein (poSTING) (Transmembrane protein 173)-autophagosome [GO:0005776];autophagosome membrane [GO:0000421];cytoplasm [GO:0005737];cytoplasmic vesicle [GO:0031410];endoplasmic reticulum membrane [GO:0005789];endoplasmic reticulum-Golgi intermediate compartment membrane [GO:0033116];Golgi membrane [GO:0000139];mitochondrial outer membrane [GO:0005741];perinuclear re…	Protein transport protein Sec24A (SEC24-related protein A)	FUNCTION: Component of the coat protein complex II (COPII) which promotes the formation of transport vesicles from the endoplasmic reticulum (ER). The coat has two main functions, the physical deformation of the endoplasmic reticulum membrane into vesicles and the selection of cargo molecules for their transport to the Golgi complex (PubMed:17499046, PubMed:18843296, PubMed:20427317). Plays a cen…	COPII vesicle coat [GO:0030127];cytosol [GO:0005829];endoplasmic reticulum exit site [GO:0070971];endoplasmic reticulum membrane [GO:0005789];ER to Golgi transport vesicle membrane [GO:0012507];SNARE binding [GO:0000149];zinc ion binding [GO:0008270];cholesterol homeostasis [GO:0042632];COPII-coated vesicle cargo loading [GO:0090110];endoplasmic reticulum to Golgi vesicle-mediated transport [GO:0…	Human Phenotype description:	Mouse Phenotype description:abnormal liver physiology,decreased body weight,decreased circulating HDL cholesterol level,decreased circulating LDL cholesterol level,decreased circulating alkaline phosphatase level,decreased circulating cholesterol level,decreased circulating free fatty acid level,decreased total body fat amount,increased blood urea nitrogen level	Rat Phenotype description:
2	136671792	T	C	downstream_gene_variant	UBE2B	ENSSSCG00000038953	0.365385	-	-	0.957431	10.3004	Ubiquitin-conjugating enzyme E2 B (EC 2.3.2.23) (E2 ubiquitin-conjugating enzyme B) (Ubiquitin carrier protein B) (Ubiquitin-protein ligase B)-cytoplasm [GO:0005737];HULC complex [GO:0033503];nucleus [GO:0005634];plasma membrane [GO:0005886];replication fork [GO:0005657];XY body [GO:0001741];ATP binding [GO:0005524];ubiquitin conjugating enzyme activity [GO:0061631];ubiquitin protein ligase bindi…	Ubiquitin-conjugating enzyme E2 B (EC 2.3.2.23) (E2 ubiquitin-conjugating enzyme B) (RAD6 homolog B) (HR6B) (hHR6B) (Ubiquitin carrier protein B) (Ubiquitin-conjugating enzyme E2-17 kDa) (Ubiquitin-protein ligase B)	FUNCTION: E2 ubiquitin-conjugating enzyme that accepts ubiquitin from the ubiquitin-activating enzyme E1 and transfers it to a E3 ubiquitin-protein ligase (PubMed:16337599, PubMed:17108083, PubMed:17130289, PubMed:1717990, PubMed:20061386). In vitro catalyzes 'Lys-11'-, as well as 'Lys-48'- and 'Lys-63'-linked polyubiquitination (PubMed:20061386). Together with the E3 enzyme BRE1 (RNF20 and/or RN…	chromatin [GO:0000785];cytoplasm [GO:0005737];HULC complex [GO:0033503];nucleoplasm [GO:0005654];nucleus [GO:0005634];plasma membrane [GO:0005886];replication fork [GO:0005657];XY body [GO:0001741];ATP binding [GO:0005524];ubiquitin conjugating enzyme activity [GO:0061631];ubiquitin protein ligase binding [GO:0031625];ubiquitin-protein transferase activity [GO:0004842];apoptotic process [GO:00069…	Human Phenotype description:	Mouse Phenotype description:abnormal behavior,abnormal chiasmata formation,abnormal coat appearance,abnormal double-strand DNA break repair,abnormal gait,abnormal male germ cell apoptosis,abnormal male meiosis,abnormal sperm head morphology,abnormal sperm midpiece morphology,abnormal spermatocyte morphology,abnormal spermatogenesis,asthenozoospermia,decreased circulating triglyceride level,decrea…	Rat Phenotype description:
2	136691203	A	G	intergenic_variant	-	-	0.367788	-	-	0.967791	10.1372	-	-	-	-	-	-	-
2	137019693	T	C	intron_variant	DDX46	ENSSSCG00000026644	0.362981	-	-	0.947287	9.93558	RNA helicase (EC 3.6.4.13)-cytosol [GO:0005829];nuclear lumen [GO:0031981];ATP binding [GO:0005524];hydrolase activity [GO:0016787];nucleic acid binding [GO:0003676];RNA helicase activity [GO:0003724]	Probable ATP-dependent RNA helicase DDX46 (EC 3.6.4.13) (DEAD box protein 46) (PRP5 homolog)	FUNCTION: Component of the 17S U2 SnRNP complex of the spliceosome, a large ribonucleoprotein complex that removes introns from transcribed pre-mRNAs (PubMed:12234937, PubMed:32494006, PubMed:34822310, PubMed:36797247). The 17S U2 SnRNP complex (1) directly participates in early spliceosome assembly and (2) mediates recognition of the intron branch site during pre-mRNA splicing by promoting the s…	Cajal body [GO:0015030];fibrillar center [GO:0001650];nuclear speck [GO:0016607];nucleoplasm [GO:0005654];nucleus [GO:0005634];spliceosomal complex [GO:0005681];U2 snRNP [GO:0005686];U2-type spliceosomal complex [GO:0005684];ATP binding [GO:0005524];ATP hydrolysis activity [GO:0016887];RNA binding [GO:0003723];RNA helicase activity [GO:0003724];mRNA splicing, via spliceosome [GO:0000398];U2-type …	Human Phenotype description:	Mouse Phenotype description:	Rat Phenotype description:
2	136925158	T	C	intron_variant	SEC24A	ENSSSCG00000014304	0.367788	-	-	0.967791	9.92231	Stimulator of interferon genes protein (poSTING) (Transmembrane protein 173)-autophagosome [GO:0005776];autophagosome membrane [GO:0000421];cytoplasm [GO:0005737];cytoplasmic vesicle [GO:0031410];endoplasmic reticulum membrane [GO:0005789];endoplasmic reticulum-Golgi intermediate compartment membrane [GO:0033116];Golgi membrane [GO:0000139];mitochondrial outer membrane [GO:0005741];perinuclear re…	Protein transport protein Sec24A (SEC24-related protein A)	FUNCTION: Component of the coat protein complex II (COPII) which promotes the formation of transport vesicles from the endoplasmic reticulum (ER). The coat has two main functions, the physical deformation of the endoplasmic reticulum membrane into vesicles and the selection of cargo molecules for their transport to the Golgi complex (PubMed:17499046, PubMed:18843296, PubMed:20427317). Plays a cen…	COPII vesicle coat [GO:0030127];cytosol [GO:0005829];endoplasmic reticulum exit site [GO:0070971];endoplasmic reticulum membrane [GO:0005789];ER to Golgi transport vesicle membrane [GO:0012507];SNARE binding [GO:0000149];zinc ion binding [GO:0008270];cholesterol homeostasis [GO:0042632];COPII-coated vesicle cargo loading [GO:0090110];endoplasmic reticulum to Golgi vesicle-mediated transport [GO:0…	Human Phenotype description:	Mouse Phenotype description:abnormal liver physiology,decreased body weight,decreased circulating HDL cholesterol level,decreased circulating LDL cholesterol level,decreased circulating alkaline phosphatase level,decreased circulating cholesterol level,decreased circulating free fatty acid level,decreased total body fat amount,increased blood urea nitrogen level	Rat Phenotype description:
2	137062048	T	C	intron_variant	TXNDC15	ENSSSCG00000026106	0.365385	-	-	0.956977	9.62054	Thioredoxin domain containing 15-cilium [GO:0005929];membrane [GO:0016020];cilium assembly [GO:0060271];positive regulation of smoothened signaling pathway [GO:0045880]	Thioredoxin domain-containing protein 15	FUNCTION: Acts as a positive regulator of ciliary hedgehog signaling (By similarity). Involved in ciliogenesis (PubMed:27894351). {ECO:0000250|UniProtKB:Q6P6J9, ECO:0000269|PubMed:27894351}.	ciliary membrane [GO:0060170];cilium [GO:0005929];cilium assembly [GO:0060271];positive regulation of smoothened signaling pathway [GO:0045880]	Human Phenotype description:	Mouse Phenotype description:	Rat Phenotype description:
2	136925202	A	G	intron_variant	SEC24A	ENSSSCG00000014304	0.370192	-	-	0.957554	9.32362	Stimulator of interferon genes protein (poSTING) (Transmembrane protein 173)-autophagosome [GO:0005776];autophagosome membrane [GO:0000421];cytoplasm [GO:0005737];cytoplasmic vesicle [GO:0031410];endoplasmic reticulum membrane [GO:0005789];endoplasmic reticulum-Golgi intermediate compartment membrane [GO:0033116];Golgi membrane [GO:0000139];mitochondrial outer membrane [GO:0005741];perinuclear re…	Protein transport protein Sec24A (SEC24-related protein A)	FUNCTION: Component of the coat protein complex II (COPII) which promotes the formation of transport vesicles from the endoplasmic reticulum (ER). The coat has two main functions, the physical deformation of the endoplasmic reticulum membrane into vesicles and the selection of cargo molecules for their transport to the Golgi complex (PubMed:17499046, PubMed:18843296, PubMed:20427317). Plays a cen…	COPII vesicle coat [GO:0030127];cytosol [GO:0005829];endoplasmic reticulum exit site [GO:0070971];endoplasmic reticulum membrane [GO:0005789];ER to Golgi transport vesicle membrane [GO:0012507];SNARE binding [GO:0000149];zinc ion binding [GO:0008270];cholesterol homeostasis [GO:0042632];COPII-coated vesicle cargo loading [GO:0090110];endoplasmic reticulum to Golgi vesicle-mediated transport [GO:0…	Human Phenotype description:	Mouse Phenotype description:abnormal liver physiology,decreased body weight,decreased circulating HDL cholesterol level,decreased circulating LDL cholesterol level,decreased circulating alkaline phosphatase level,decreased circulating cholesterol level,decreased circulating free fatty acid level,decreased total body fat amount,increased blood urea nitrogen level	Rat Phenotype description:
2	137042761	A	C	intron_variant	C5orf24	ENSSSCG00000034954	0.367788	-	-	0.967791	9.22693	Chromosome 2 C5orf24 homolog	-	-	-	Human Phenotype description:	Mouse Phenotype description:	Rat Phenotype description:
2	136671868	T	C	downstream_gene_variant	UBE2B	ENSSSCG00000038953	0.367788	-	-	0.967791	8.86756	Ubiquitin-conjugating enzyme E2 B (EC 2.3.2.23) (E2 ubiquitin-conjugating enzyme B) (Ubiquitin carrier protein B) (Ubiquitin-protein ligase B)-cytoplasm [GO:0005737];HULC complex [GO:0033503];nucleus [GO:0005634];plasma membrane [GO:0005886];replication fork [GO:0005657];XY body [GO:0001741];ATP binding [GO:0005524];ubiquitin conjugating enzyme activity [GO:0061631];ubiquitin protein ligase bindi…	Ubiquitin-conjugating enzyme E2 B (EC 2.3.2.23) (E2 ubiquitin-conjugating enzyme B) (RAD6 homolog B) (HR6B) (hHR6B) (Ubiquitin carrier protein B) (Ubiquitin-conjugating enzyme E2-17 kDa) (Ubiquitin-protein ligase B)	FUNCTION: E2 ubiquitin-conjugating enzyme that accepts ubiquitin from the ubiquitin-activating enzyme E1 and transfers it to a E3 ubiquitin-protein ligase (PubMed:16337599, PubMed:17108083, PubMed:17130289, PubMed:1717990, PubMed:20061386). In vitro catalyzes 'Lys-11'-, as well as 'Lys-48'- and 'Lys-63'-linked polyubiquitination (PubMed:20061386). Together with the E3 enzyme BRE1 (RNF20 and/or RN…	chromatin [GO:0000785];cytoplasm [GO:0005737];HULC complex [GO:0033503];nucleoplasm [GO:0005654];nucleus [GO:0005634];plasma membrane [GO:0005886];replication fork [GO:0005657];XY body [GO:0001741];ATP binding [GO:0005524];ubiquitin conjugating enzyme activity [GO:0061631];ubiquitin protein ligase binding [GO:0031625];ubiquitin-protein transferase activity [GO:0004842];apoptotic process [GO:00069…	Human Phenotype description:	Mouse Phenotype description:abnormal behavior,abnormal chiasmata formation,abnormal coat appearance,abnormal double-strand DNA break repair,abnormal gait,abnormal male germ cell apoptosis,abnormal male meiosis,abnormal sperm head morphology,abnormal sperm midpiece morphology,abnormal spermatocyte morphology,abnormal spermatogenesis,asthenozoospermia,decreased circulating triglyceride level,decrea…	Rat Phenotype description:
2	136686193	C	T	upstream_gene_variant	CDKN2AIPNL	ENSSSCG00000037127	0.370192	-	-	0.957554	8.83936	CDKN2A interacting protein N-terminal like	-	-	-	Human Phenotype description:	Mouse Phenotype description:decreased circulating thyroxine level	Rat Phenotype description:
2	136927879	T	C	intron_variant	SEC24A	ENSSSCG00000014304	0.367788	-	-	0.946573	8.63874	Stimulator of interferon genes protein (poSTING) (Transmembrane protein 173)-autophagosome [GO:0005776];autophagosome membrane [GO:0000421];cytoplasm [GO:0005737];cytoplasmic vesicle [GO:0031410];endoplasmic reticulum membrane [GO:0005789];endoplasmic reticulum-Golgi intermediate compartment membrane [GO:0033116];Golgi membrane [GO:0000139];mitochondrial outer membrane [GO:0005741];perinuclear re…	Protein transport protein Sec24A (SEC24-related protein A)	FUNCTION: Component of the coat protein complex II (COPII) which promotes the formation of transport vesicles from the endoplasmic reticulum (ER). The coat has two main functions, the physical deformation of the endoplasmic reticulum membrane into vesicles and the selection of cargo molecules for their transport to the Golgi complex (PubMed:17499046, PubMed:18843296, PubMed:20427317). Plays a cen…	COPII vesicle coat [GO:0030127];cytosol [GO:0005829];endoplasmic reticulum exit site [GO:0070971];endoplasmic reticulum membrane [GO:0005789];ER to Golgi transport vesicle membrane [GO:0012507];SNARE binding [GO:0000149];zinc ion binding [GO:0008270];cholesterol homeostasis [GO:0042632];COPII-coated vesicle cargo loading [GO:0090110];endoplasmic reticulum to Golgi vesicle-mediated transport [GO:0…	Human Phenotype description:	Mouse Phenotype description:abnormal liver physiology,decreased body weight,decreased circulating HDL cholesterol level,decreased circulating LDL cholesterol level,decreased circulating alkaline phosphatase level,decreased circulating cholesterol level,decreased circulating free fatty acid level,decreased total body fat amount,increased blood urea nitrogen level	Rat Phenotype description:
2	136932190	A	G	intron_variant	SEC24A	ENSSSCG00000014304	0.367788	-	-	0.967791	8.61048	Stimulator of interferon genes protein (poSTING) (Transmembrane protein 173)-autophagosome [GO:0005776];autophagosome membrane [GO:0000421];cytoplasm [GO:0005737];cytoplasmic vesicle [GO:0031410];endoplasmic reticulum membrane [GO:0005789];endoplasmic reticulum-Golgi intermediate compartment membrane [GO:0033116];Golgi membrane [GO:0000139];mitochondrial outer membrane [GO:0005741];perinuclear re…	Protein transport protein Sec24A (SEC24-related protein A)	FUNCTION: Component of the coat protein complex II (COPII) which promotes the formation of transport vesicles from the endoplasmic reticulum (ER). The coat has two main functions, the physical deformation of the endoplasmic reticulum membrane into vesicles and the selection of cargo molecules for their transport to the Golgi complex (PubMed:17499046, PubMed:18843296, PubMed:20427317). Plays a cen…	COPII vesicle coat [GO:0030127];cytosol [GO:0005829];endoplasmic reticulum exit site [GO:0070971];endoplasmic reticulum membrane [GO:0005789];ER to Golgi transport vesicle membrane [GO:0012507];SNARE binding [GO:0000149];zinc ion binding [GO:0008270];cholesterol homeostasis [GO:0042632];COPII-coated vesicle cargo loading [GO:0090110];endoplasmic reticulum to Golgi vesicle-mediated transport [GO:0…	Human Phenotype description:	Mouse Phenotype description:abnormal liver physiology,decreased body weight,decreased circulating HDL cholesterol level,decreased circulating LDL cholesterol level,decreased circulating alkaline phosphatase level,decreased circulating cholesterol level,decreased circulating free fatty acid level,decreased total body fat amount,increased blood urea nitrogen level	Rat Phenotype description:
2	136595062	C	G	intron_variant	CDKL3	ENSSSCG00000014302	0.370192	-	-	1	8.37037	Cyclin dependent kinase like 3-nucleus [GO:0005634];ATP binding [GO:0005524];protein serine/threonine kinase activity [GO:0004674];dendrite extension [GO:0097484];negative regulation of axon extension [GO:0030517];positive regulation of dendrite morphogenesis [GO:0050775]	Cyclin-dependent kinase-like 3 (EC 2.7.11.22) (Serine/threonine-protein kinase NKIAMRE)	-	cytoplasm [GO:0005737];nucleus [GO:0005634];ATP binding [GO:0005524];cyclin-dependent protein serine/threonine kinase activity [GO:0004693];protein kinase activity [GO:0004672];protein serine kinase activity [GO:0106310];protein serine/threonine kinase activity [GO:0004674];dendrite extension [GO:0097484];negative regulation of axon extension [GO:0030517];positive regulation of dendrite morphogen…	Human Phenotype description:	Mouse Phenotype description:	Rat Phenotype description:
2	136932562	T	C	intron_variant	SEC24A	ENSSSCG00000014304	0.365385	-	-	0.957431	7.90691	Stimulator of interferon genes protein (poSTING) (Transmembrane protein 173)-autophagosome [GO:0005776];autophagosome membrane [GO:0000421];cytoplasm [GO:0005737];cytoplasmic vesicle [GO:0031410];endoplasmic reticulum membrane [GO:0005789];endoplasmic reticulum-Golgi intermediate compartment membrane [GO:0033116];Golgi membrane [GO:0000139];mitochondrial outer membrane [GO:0005741];perinuclear re…	Protein transport protein Sec24A (SEC24-related protein A)	FUNCTION: Component of the coat protein complex II (COPII) which promotes the formation of transport vesicles from the endoplasmic reticulum (ER). The coat has two main functions, the physical deformation of the endoplasmic reticulum membrane into vesicles and the selection of cargo molecules for their transport to the Golgi complex (PubMed:17499046, PubMed:18843296, PubMed:20427317). Plays a cen…	COPII vesicle coat [GO:0030127];cytosol [GO:0005829];endoplasmic reticulum exit site [GO:0070971];endoplasmic reticulum membrane [GO:0005789];ER to Golgi transport vesicle membrane [GO:0012507];SNARE binding [GO:0000149];zinc ion binding [GO:0008270];cholesterol homeostasis [GO:0042632];COPII-coated vesicle cargo loading [GO:0090110];endoplasmic reticulum to Golgi vesicle-mediated transport [GO:0…	Human Phenotype description:	Mouse Phenotype description:abnormal liver physiology,decreased body weight,decreased circulating HDL cholesterol level,decreased circulating LDL cholesterol level,decreased circulating alkaline phosphatase level,decreased circulating cholesterol level,decreased circulating free fatty acid level,decreased total body fat amount,increased blood urea nitrogen level	Rat Phenotype description:
2	136939137	T	C	intron_variant	SEC24A	ENSSSCG00000014304	0.370192	-	-	0.957554	7.72665	Stimulator of interferon genes protein (poSTING) (Transmembrane protein 173)-autophagosome [GO:0005776];autophagosome membrane [GO:0000421];cytoplasm [GO:0005737];cytoplasmic vesicle [GO:0031410];endoplasmic reticulum membrane [GO:0005789];endoplasmic reticulum-Golgi intermediate compartment membrane [GO:0033116];Golgi membrane [GO:0000139];mitochondrial outer membrane [GO:0005741];perinuclear re…	Protein transport protein Sec24A (SEC24-related protein A)	FUNCTION: Component of the coat protein complex II (COPII) which promotes the formation of transport vesicles from the endoplasmic reticulum (ER). The coat has two main functions, the physical deformation of the endoplasmic reticulum membrane into vesicles and the selection of cargo molecules for their transport to the Golgi complex (PubMed:17499046, PubMed:18843296, PubMed:20427317). Plays a cen…	COPII vesicle coat [GO:0030127];cytosol [GO:0005829];endoplasmic reticulum exit site [GO:0070971];endoplasmic reticulum membrane [GO:0005789];ER to Golgi transport vesicle membrane [GO:0012507];SNARE binding [GO:0000149];zinc ion binding [GO:0008270];cholesterol homeostasis [GO:0042632];COPII-coated vesicle cargo loading [GO:0090110];endoplasmic reticulum to Golgi vesicle-mediated transport [GO:0…	Human Phenotype description:	Mouse Phenotype description:abnormal liver physiology,decreased body weight,decreased circulating HDL cholesterol level,decreased circulating LDL cholesterol level,decreased circulating alkaline phosphatase level,decreased circulating cholesterol level,decreased circulating free fatty acid level,decreased total body fat amount,increased blood urea nitrogen level	Rat Phenotype description:
2	136686181	G	C	upstream_gene_variant	CDKN2AIPNL	ENSSSCG00000037127	0.370192	-	-	0.957554	7.43111	CDKN2A interacting protein N-terminal like	-	-	-	Human Phenotype description:	Mouse Phenotype description:decreased circulating thyroxine level	Rat Phenotype description:
2	136598623	T	G	intron_variant	CDKL3	ENSSSCG00000014302	0.427885	-	-	0.719384	7.34307	Cyclin dependent kinase like 3-nucleus [GO:0005634];ATP binding [GO:0005524];protein serine/threonine kinase activity [GO:0004674];dendrite extension [GO:0097484];negative regulation of axon extension [GO:0030517];positive regulation of dendrite morphogenesis [GO:0050775]	Cyclin-dependent kinase-like 3 (EC 2.7.11.22) (Serine/threonine-protein kinase NKIAMRE)	-	cytoplasm [GO:0005737];nucleus [GO:0005634];ATP binding [GO:0005524];cyclin-dependent protein serine/threonine kinase activity [GO:0004693];protein kinase activity [GO:0004672];protein serine kinase activity [GO:0106310];protein serine/threonine kinase activity [GO:0004674];dendrite extension [GO:0097484];negative regulation of axon extension [GO:0030517];positive regulation of dendrite morphogen…	Human Phenotype description:	Mouse Phenotype description:	Rat Phenotype description:
2	136728147	G	A	intergenic_variant	-	-	0.370192	-	-	0.978375	6.94623	-	-	-	-	-	-	-
2	136835437	G	C	downstream_gene_variant	JADE2	ENSSSCG00000014303	0.362981	-	-	0.947287	6.88584	Jade family PHD finger 2-histone acetyltransferase complex [GO:0000123];nucleoplasm [GO:0005654];metal ion binding [GO:0046872];ubiquitin protein ligase activity [GO:0061630];neuron projection extension [GO:1990138];positive regulation of neurogenesis [GO:0050769];protein autoubiquitination [GO:0051865];protein polyubiquitination [GO:0000209];regulation of transcription by RNA polymerase II [GO:0…	E3 ubiquitin-protein ligase Jade-2 (EC 2.3.2.27) (Jade family PHD finger protein 2) (PHD finger protein 15)	FUNCTION: Scaffold subunit of some HBO1 complexes, which have a histone H4 acetyltransferase activity (PubMed:16387653). Acts as an E3 ubiquitin-protein ligase mediating the ubiquitination and subsequent proteasomal degradation of target protein histone demethylase KDM1A (PubMed:25018020). Also acts as a ubiquitin ligase E3 toward itself. Positive regulator of neurogenesis (By similarity). {ECO:0…	extracellular exosome [GO:0070062];histone acetyltransferase complex [GO:0000123];nucleoplasm [GO:0005654];histone H4K12 acetyltransferase activity [GO:0043997];histone H4K5 acetyltransferase activity [GO:0043995];histone H4K8 acetyltransferase activity [GO:0043996];metal ion binding [GO:0046872];protein ubiquitination [GO:0016567];regulation of cell cycle [GO:0051726];regulation of cell growth […	Human Phenotype description:	Mouse Phenotype description:	Rat Phenotype description:
2	136692800	T	C	intergenic_variant	-	-	0.379808	-	-	0.938394	6.54061	-	-	-	-	-	-	-
2	136930755	A	G	intron_variant	SEC24A	ENSSSCG00000014304	0.362981	-	-	0.947287	6.25228	Stimulator of interferon genes protein (poSTING) (Transmembrane protein 173)-autophagosome [GO:0005776];autophagosome membrane [GO:0000421];cytoplasm [GO:0005737];cytoplasmic vesicle [GO:0031410];endoplasmic reticulum membrane [GO:0005789];endoplasmic reticulum-Golgi intermediate compartment membrane [GO:0033116];Golgi membrane [GO:0000139];mitochondrial outer membrane [GO:0005741];perinuclear re…	Protein transport protein Sec24A (SEC24-related protein A)	FUNCTION: Component of the coat protein complex II (COPII) which promotes the formation of transport vesicles from the endoplasmic reticulum (ER). The coat has two main functions, the physical deformation of the endoplasmic reticulum membrane into vesicles and the selection of cargo molecules for their transport to the Golgi complex (PubMed:17499046, PubMed:18843296, PubMed:20427317). Plays a cen…	COPII vesicle coat [GO:0030127];cytosol [GO:0005829];endoplasmic reticulum exit site [GO:0070971];endoplasmic reticulum membrane [GO:0005789];ER to Golgi transport vesicle membrane [GO:0012507];SNARE binding [GO:0000149];zinc ion binding [GO:0008270];cholesterol homeostasis [GO:0042632];COPII-coated vesicle cargo loading [GO:0090110];endoplasmic reticulum to Golgi vesicle-mediated transport [GO:0…	Human Phenotype description:	Mouse Phenotype description:abnormal liver physiology,decreased body weight,decreased circulating HDL cholesterol level,decreased circulating LDL cholesterol level,decreased circulating alkaline phosphatase level,decreased circulating cholesterol level,decreased circulating free fatty acid level,decreased total body fat amount,increased blood urea nitrogen level	Rat Phenotype description:
2	136623168	T	C	intron_variant	CDKL3	ENSSSCG00000014302	0.365385	-	-	0.956748	6.14249	Cyclin dependent kinase like 3-nucleus [GO:0005634];ATP binding [GO:0005524];protein serine/threonine kinase activity [GO:0004674];dendrite extension [GO:0097484];negative regulation of axon extension [GO:0030517];positive regulation of dendrite morphogenesis [GO:0050775]	Cyclin-dependent kinase-like 3 (EC 2.7.11.22) (Serine/threonine-protein kinase NKIAMRE)	-	cytoplasm [GO:0005737];nucleus [GO:0005634];ATP binding [GO:0005524];cyclin-dependent protein serine/threonine kinase activity [GO:0004693];protein kinase activity [GO:0004672];protein serine kinase activity [GO:0106310];protein serine/threonine kinase activity [GO:0004674];dendrite extension [GO:0097484];negative regulation of axon extension [GO:0030517];positive regulation of dendrite morphogen…	Human Phenotype description:	Mouse Phenotype description:	Rat Phenotype description:
2	136689412	A	G	upstream_gene_variant	CDKN2AIPNL	ENSSSCG00000037127	0.370192	-	-	0.978375	5.816	CDKN2A interacting protein N-terminal like	-	-	-	Human Phenotype description:	Mouse Phenotype description:decreased circulating thyroxine level	Rat Phenotype description:
2	136926537	T	C	intron_variant	SEC24A	ENSSSCG00000014304	0.370192	-	-	0.957554	5.5758	Stimulator of interferon genes protein (poSTING) (Transmembrane protein 173)-autophagosome [GO:0005776];autophagosome membrane [GO:0000421];cytoplasm [GO:0005737];cytoplasmic vesicle [GO:0031410];endoplasmic reticulum membrane [GO:0005789];endoplasmic reticulum-Golgi intermediate compartment membrane [GO:0033116];Golgi membrane [GO:0000139];mitochondrial outer membrane [GO:0005741];perinuclear re…	Protein transport protein Sec24A (SEC24-related protein A)	FUNCTION: Component of the coat protein complex II (COPII) which promotes the formation of transport vesicles from the endoplasmic reticulum (ER). The coat has two main functions, the physical deformation of the endoplasmic reticulum membrane into vesicles and the selection of cargo molecules for their transport to the Golgi complex (PubMed:17499046, PubMed:18843296, PubMed:20427317). Plays a cen…	COPII vesicle coat [GO:0030127];cytosol [GO:0005829];endoplasmic reticulum exit site [GO:0070971];endoplasmic reticulum membrane [GO:0005789];ER to Golgi transport vesicle membrane [GO:0012507];SNARE binding [GO:0000149];zinc ion binding [GO:0008270];cholesterol homeostasis [GO:0042632];COPII-coated vesicle cargo loading [GO:0090110];endoplasmic reticulum to Golgi vesicle-mediated transport [GO:0…	Human Phenotype description:	Mouse Phenotype description:abnormal liver physiology,decreased body weight,decreased circulating HDL cholesterol level,decreased circulating LDL cholesterol level,decreased circulating alkaline phosphatase level,decreased circulating cholesterol level,decreased circulating free fatty acid level,decreased total body fat amount,increased blood urea nitrogen level	Rat Phenotype description:
2	136673386	G	A	downstream_gene_variant	CDKN2AIPNL	ENSSSCG00000037127	0.384615	-	-	0.89928	5.51308	CDKN2A interacting protein N-terminal like	-	-	-	Human Phenotype description:	Mouse Phenotype description:decreased circulating thyroxine level	Rat Phenotype description:
2	137057722	C	T	upstream_gene_variant	TXNDC15	ENSSSCG00000026106	0.360577	-	-	0.936035	5.50318	Thioredoxin domain containing 15-cilium [GO:0005929];membrane [GO:0016020];cilium assembly [GO:0060271];positive regulation of smoothened signaling pathway [GO:0045880]	Thioredoxin domain-containing protein 15	FUNCTION: Acts as a positive regulator of ciliary hedgehog signaling (By similarity). Involved in ciliogenesis (PubMed:27894351). {ECO:0000250|UniProtKB:Q6P6J9, ECO:0000269|PubMed:27894351}.	ciliary membrane [GO:0060170];cilium [GO:0005929];cilium assembly [GO:0060271];positive regulation of smoothened signaling pathway [GO:0045880]	Human Phenotype description:	Mouse Phenotype description:	Rat Phenotype description:
2	136929158	T	A	intron_variant	SEC24A	ENSSSCG00000014304	0.360577	-	-	0.936035	5.45008	Stimulator of interferon genes protein (poSTING) (Transmembrane protein 173)-autophagosome [GO:0005776];autophagosome membrane [GO:0000421];cytoplasm [GO:0005737];cytoplasmic vesicle [GO:0031410];endoplasmic reticulum membrane [GO:0005789];endoplasmic reticulum-Golgi intermediate compartment membrane [GO:0033116];Golgi membrane [GO:0000139];mitochondrial outer membrane [GO:0005741];perinuclear re…	Protein transport protein Sec24A (SEC24-related protein A)	FUNCTION: Component of the coat protein complex II (COPII) which promotes the formation of transport vesicles from the endoplasmic reticulum (ER). The coat has two main functions, the physical deformation of the endoplasmic reticulum membrane into vesicles and the selection of cargo molecules for their transport to the Golgi complex (PubMed:17499046, PubMed:18843296, PubMed:20427317). Plays a cen…	COPII vesicle coat [GO:0030127];cytosol [GO:0005829];endoplasmic reticulum exit site [GO:0070971];endoplasmic reticulum membrane [GO:0005789];ER to Golgi transport vesicle membrane [GO:0012507];SNARE binding [GO:0000149];zinc ion binding [GO:0008270];cholesterol homeostasis [GO:0042632];COPII-coated vesicle cargo loading [GO:0090110];endoplasmic reticulum to Golgi vesicle-mediated transport [GO:0…	Human Phenotype description:	Mouse Phenotype description:abnormal liver physiology,decreased body weight,decreased circulating HDL cholesterol level,decreased circulating LDL cholesterol level,decreased circulating alkaline phosphatase level,decreased circulating cholesterol level,decreased circulating free fatty acid level,decreased total body fat amount,increased blood urea nitrogen level	Rat Phenotype description:
2	136986130	G	A	intron_variant	DDX46	ENSSSCG00000026644	0.371981	-	-	0.937601	5.33048	RNA helicase (EC 3.6.4.13)-cytosol [GO:0005829];nuclear lumen [GO:0031981];ATP binding [GO:0005524];hydrolase activity [GO:0016787];nucleic acid binding [GO:0003676];RNA helicase activity [GO:0003724]	Probable ATP-dependent RNA helicase DDX46 (EC 3.6.4.13) (DEAD box protein 46) (PRP5 homolog)	FUNCTION: Component of the 17S U2 SnRNP complex of the spliceosome, a large ribonucleoprotein complex that removes introns from transcribed pre-mRNAs (PubMed:12234937, PubMed:32494006, PubMed:34822310, PubMed:36797247). The 17S U2 SnRNP complex (1) directly participates in early spliceosome assembly and (2) mediates recognition of the intron branch site during pre-mRNA splicing by promoting the s…	Cajal body [GO:0015030];fibrillar center [GO:0001650];nuclear speck [GO:0016607];nucleoplasm [GO:0005654];nucleus [GO:0005634];spliceosomal complex [GO:0005681];U2 snRNP [GO:0005686];U2-type spliceosomal complex [GO:0005684];ATP binding [GO:0005524];ATP hydrolysis activity [GO:0016887];RNA binding [GO:0003723];RNA helicase activity [GO:0003724];mRNA splicing, via spliceosome [GO:0000398];U2-type …	Human Phenotype description:	Mouse Phenotype description:	Rat Phenotype description:
2	136521537	G	A	intron_variant	PPP2CA	ENSSSCG00000014298	0.423077	-	-	0.70035	5.32439	Serine/threonine-protein phosphatase 2A catalytic subunit alpha isoform (PP2A-alpha) (EC 3.1.3.16)-chromosome, centromeric region [GO:0000775];cytosol [GO:0005829];membrane raft [GO:0045121];nucleus [GO:0005634];plasma membrane [GO:0005886];protein phosphatase type 2A complex [GO:0000159];spindle pole [GO:0000922];synapse [GO:0045202];GABA receptor binding [GO:0050811];metal ion binding [GO:00468…	Serine/threonine-protein phosphatase 2A catalytic subunit alpha isoform (PP2A-alpha) (EC 3.1.3.16) (Replication protein C) (RP-C)	FUNCTION: Catalytic subunit of protein phosphatase 2A (PP2A), a serine/threonine phosphatase involved in the regulation of a wide variety of enzymes, signal transduction pathways, and cellular events. PP2A is the major phosphatase for microtubule-associated proteins (MAPs) (PubMed:22613722). PP2A can modulate the activity of phosphorylase B kinase casein kinase 2, mitogen-stimulated S6 kinase, an…	chromosome, centromeric region [GO:0000775];cytosol [GO:0005829];extracellular exosome [GO:0070062];FAR/SIN/STRIPAK complex [GO:0090443];membrane [GO:0016020];membrane raft [GO:0045121];microtubule cytoskeleton [GO:0015630];mitochondrion [GO:0005739];nucleus [GO:0005634];plasma membrane [GO:0005886];protein phosphatase type 2A complex [GO:0000159];protein serine/threonine phosphatase complex [GO:…	Human Phenotype description:	Mouse Phenotype description:abnormal embryo development,abnormal embryonic tissue morphology,absent mesoderm,decreased embryo size,embryonic lethality between implantation and somite formation complete penetrance,embryonic lethality during organogenesis complete penetrance,no abnormal phenotype detected	Rat Phenotype description:Experimental Liver Neoplasms,Hyperalgesia,Parkinson's disease,Prostatic Neoplasms,congestive heart failure,type 2 diabetes mellitus
2	136938084	A	T	intron_variant	SEC24A	ENSSSCG00000014304	0.430288	-	-	0.7009	5.21256	Stimulator of interferon genes protein (poSTING) (Transmembrane protein 173)-autophagosome [GO:0005776];autophagosome membrane [GO:0000421];cytoplasm [GO:0005737];cytoplasmic vesicle [GO:0031410];endoplasmic reticulum membrane [GO:0005789];endoplasmic reticulum-Golgi intermediate compartment membrane [GO:0033116];Golgi membrane [GO:0000139];mitochondrial outer membrane [GO:0005741];perinuclear re…	Protein transport protein Sec24A (SEC24-related protein A)	FUNCTION: Component of the coat protein complex II (COPII) which promotes the formation of transport vesicles from the endoplasmic reticulum (ER). The coat has two main functions, the physical deformation of the endoplasmic reticulum membrane into vesicles and the selection of cargo molecules for their transport to the Golgi complex (PubMed:17499046, PubMed:18843296, PubMed:20427317). Plays a cen…	COPII vesicle coat [GO:0030127];cytosol [GO:0005829];endoplasmic reticulum exit site [GO:0070971];endoplasmic reticulum membrane [GO:0005789];ER to Golgi transport vesicle membrane [GO:0012507];SNARE binding [GO:0000149];zinc ion binding [GO:0008270];cholesterol homeostasis [GO:0042632];COPII-coated vesicle cargo loading [GO:0090110];endoplasmic reticulum to Golgi vesicle-mediated transport [GO:0…	Human Phenotype description:	Mouse Phenotype description:abnormal liver physiology,decreased body weight,decreased circulating HDL cholesterol level,decreased circulating LDL cholesterol level,decreased circulating alkaline phosphatase level,decreased circulating cholesterol level,decreased circulating free fatty acid level,decreased total body fat amount,increased blood urea nitrogen level	Rat Phenotype description:
2	136932264	C	A	intron_variant	SEC24A	ENSSSCG00000014304	0.365385	-	-	0.957431	5.21042	Stimulator of interferon genes protein (poSTING) (Transmembrane protein 173)-autophagosome [GO:0005776];autophagosome membrane [GO:0000421];cytoplasm [GO:0005737];cytoplasmic vesicle [GO:0031410];endoplasmic reticulum membrane [GO:0005789];endoplasmic reticulum-Golgi intermediate compartment membrane [GO:0033116];Golgi membrane [GO:0000139];mitochondrial outer membrane [GO:0005741];perinuclear re…	Protein transport protein Sec24A (SEC24-related protein A)	FUNCTION: Component of the coat protein complex II (COPII) which promotes the formation of transport vesicles from the endoplasmic reticulum (ER). The coat has two main functions, the physical deformation of the endoplasmic reticulum membrane into vesicles and the selection of cargo molecules for their transport to the Golgi complex (PubMed:17499046, PubMed:18843296, PubMed:20427317). Plays a cen…	COPII vesicle coat [GO:0030127];cytosol [GO:0005829];endoplasmic reticulum exit site [GO:0070971];endoplasmic reticulum membrane [GO:0005789];ER to Golgi transport vesicle membrane [GO:0012507];SNARE binding [GO:0000149];zinc ion binding [GO:0008270];cholesterol homeostasis [GO:0042632];COPII-coated vesicle cargo loading [GO:0090110];endoplasmic reticulum to Golgi vesicle-mediated transport [GO:0…	Human Phenotype description:	Mouse Phenotype description:abnormal liver physiology,decreased body weight,decreased circulating HDL cholesterol level,decreased circulating LDL cholesterol level,decreased circulating alkaline phosphatase level,decreased circulating cholesterol level,decreased circulating free fatty acid level,decreased total body fat amount,increased blood urea nitrogen level	Rat Phenotype description:
2	136663294	A	G	intron_variant	UBE2B	ENSSSCG00000038953	0.367788	-	-	0.967791	5.03883	Ubiquitin-conjugating enzyme E2 B (EC 2.3.2.23) (E2 ubiquitin-conjugating enzyme B) (Ubiquitin carrier protein B) (Ubiquitin-protein ligase B)-cytoplasm [GO:0005737];HULC complex [GO:0033503];nucleus [GO:0005634];plasma membrane [GO:0005886];replication fork [GO:0005657];XY body [GO:0001741];ATP binding [GO:0005524];ubiquitin conjugating enzyme activity [GO:0061631];ubiquitin protein ligase bindi…	Ubiquitin-conjugating enzyme E2 B (EC 2.3.2.23) (E2 ubiquitin-conjugating enzyme B) (RAD6 homolog B) (HR6B) (hHR6B) (Ubiquitin carrier protein B) (Ubiquitin-conjugating enzyme E2-17 kDa) (Ubiquitin-protein ligase B)	FUNCTION: E2 ubiquitin-conjugating enzyme that accepts ubiquitin from the ubiquitin-activating enzyme E1 and transfers it to a E3 ubiquitin-protein ligase (PubMed:16337599, PubMed:17108083, PubMed:17130289, PubMed:1717990, PubMed:20061386). In vitro catalyzes 'Lys-11'-, as well as 'Lys-48'- and 'Lys-63'-linked polyubiquitination (PubMed:20061386). Together with the E3 enzyme BRE1 (RNF20 and/or RN…	chromatin [GO:0000785];cytoplasm [GO:0005737];HULC complex [GO:0033503];nucleoplasm [GO:0005654];nucleus [GO:0005634];plasma membrane [GO:0005886];replication fork [GO:0005657];XY body [GO:0001741];ATP binding [GO:0005524];ubiquitin conjugating enzyme activity [GO:0061631];ubiquitin protein ligase binding [GO:0031625];ubiquitin-protein transferase activity [GO:0004842];apoptotic process [GO:00069…	Human Phenotype description:	Mouse Phenotype description:abnormal behavior,abnormal chiasmata formation,abnormal coat appearance,abnormal double-strand DNA break repair,abnormal gait,abnormal male germ cell apoptosis,abnormal male meiosis,abnormal sperm head morphology,abnormal sperm midpiece morphology,abnormal spermatocyte morphology,abnormal spermatogenesis,asthenozoospermia,decreased circulating triglyceride level,decrea…	Rat Phenotype description:
2	136598229	T	C	intron_variant	CDKL3	ENSSSCG00000014302	0.370192	-	-	0.957554	5.00569	Cyclin dependent kinase like 3-nucleus [GO:0005634];ATP binding [GO:0005524];protein serine/threonine kinase activity [GO:0004674];dendrite extension [GO:0097484];negative regulation of axon extension [GO:0030517];positive regulation of dendrite morphogenesis [GO:0050775]	Cyclin-dependent kinase-like 3 (EC 2.7.11.22) (Serine/threonine-protein kinase NKIAMRE)	-	cytoplasm [GO:0005737];nucleus [GO:0005634];ATP binding [GO:0005524];cyclin-dependent protein serine/threonine kinase activity [GO:0004693];protein kinase activity [GO:0004672];protein serine kinase activity [GO:0106310];protein serine/threonine kinase activity [GO:0004674];dendrite extension [GO:0097484];negative regulation of axon extension [GO:0030517];positive regulation of dendrite morphogen…	Human Phenotype description:	Mouse Phenotype description:	Rat Phenotype description:
2	136649243	A	G	upstream_gene_variant	CDKL3	ENSSSCG00000014302	0.365385	-	-	0.958094	4.75612	Cyclin dependent kinase like 3-nucleus [GO:0005634];ATP binding [GO:0005524];protein serine/threonine kinase activity [GO:0004674];dendrite extension [GO:0097484];negative regulation of axon extension [GO:0030517];positive regulation of dendrite morphogenesis [GO:0050775]	Cyclin-dependent kinase-like 3 (EC 2.7.11.22) (Serine/threonine-protein kinase NKIAMRE)	-	cytoplasm [GO:0005737];nucleus [GO:0005634];ATP binding [GO:0005524];cyclin-dependent protein serine/threonine kinase activity [GO:0004693];protein kinase activity [GO:0004672];protein serine kinase activity [GO:0106310];protein serine/threonine kinase activity [GO:0004674];dendrite extension [GO:0097484];negative regulation of axon extension [GO:0030517];positive regulation of dendrite morphogen…	Human Phenotype description:	Mouse Phenotype description:	Rat Phenotype description:
2	136686160	C	T	upstream_gene_variant	CDKN2AIPNL	ENSSSCG00000037127	0.372596	-	-	0.968028	4.72153	CDKN2A interacting protein N-terminal like	-	-	-	Human Phenotype description:	Mouse Phenotype description:decreased circulating thyroxine level	Rat Phenotype description:
2	136644694	T	C	intron_variant	CDKL3	ENSSSCG00000014302	0.372596	-	-	0.968028	4.56262	Cyclin dependent kinase like 3-nucleus [GO:0005634];ATP binding [GO:0005524];protein serine/threonine kinase activity [GO:0004674];dendrite extension [GO:0097484];negative regulation of axon extension [GO:0030517];positive regulation of dendrite morphogenesis [GO:0050775]	Cyclin-dependent kinase-like 3 (EC 2.7.11.22) (Serine/threonine-protein kinase NKIAMRE)	-	cytoplasm [GO:0005737];nucleus [GO:0005634];ATP binding [GO:0005524];cyclin-dependent protein serine/threonine kinase activity [GO:0004693];protein kinase activity [GO:0004672];protein serine kinase activity [GO:0106310];protein serine/threonine kinase activity [GO:0004674];dendrite extension [GO:0097484];negative regulation of axon extension [GO:0030517];positive regulation of dendrite morphogen…	Human Phenotype description:	Mouse Phenotype description:	Rat Phenotype description:
2	136689941	A	G	upstream_gene_variant	CDKN2AIPNL	ENSSSCG00000037127	0.370192	-	-	0.957554	4.55223	CDKN2A interacting protein N-terminal like	-	-	-	Human Phenotype description:	Mouse Phenotype description:decreased circulating thyroxine level	Rat Phenotype description:
2	136929122	G	A	intron_variant	SEC24A	ENSSSCG00000014304	0.367788	-	-	0.92559	4.53481	Stimulator of interferon genes protein (poSTING) (Transmembrane protein 173)-autophagosome [GO:0005776];autophagosome membrane [GO:0000421];cytoplasm [GO:0005737];cytoplasmic vesicle [GO:0031410];endoplasmic reticulum membrane [GO:0005789];endoplasmic reticulum-Golgi intermediate compartment membrane [GO:0033116];Golgi membrane [GO:0000139];mitochondrial outer membrane [GO:0005741];perinuclear re…	Protein transport protein Sec24A (SEC24-related protein A)	FUNCTION: Component of the coat protein complex II (COPII) which promotes the formation of transport vesicles from the endoplasmic reticulum (ER). The coat has two main functions, the physical deformation of the endoplasmic reticulum membrane into vesicles and the selection of cargo molecules for their transport to the Golgi complex (PubMed:17499046, PubMed:18843296, PubMed:20427317). Plays a cen…	COPII vesicle coat [GO:0030127];cytosol [GO:0005829];endoplasmic reticulum exit site [GO:0070971];endoplasmic reticulum membrane [GO:0005789];ER to Golgi transport vesicle membrane [GO:0012507];SNARE binding [GO:0000149];zinc ion binding [GO:0008270];cholesterol homeostasis [GO:0042632];COPII-coated vesicle cargo loading [GO:0090110];endoplasmic reticulum to Golgi vesicle-mediated transport [GO:0…	Human Phenotype description:	Mouse Phenotype description:abnormal liver physiology,decreased body weight,decreased circulating HDL cholesterol level,decreased circulating LDL cholesterol level,decreased circulating alkaline phosphatase level,decreased circulating cholesterol level,decreased circulating free fatty acid level,decreased total body fat amount,increased blood urea nitrogen level	Rat Phenotype description:
2	136628752	A	G	intron_variant	CDKL3	ENSSSCG00000014302	0.370192	-	-	0.935833	4.45535	Cyclin dependent kinase like 3-nucleus [GO:0005634];ATP binding [GO:0005524];protein serine/threonine kinase activity [GO:0004674];dendrite extension [GO:0097484];negative regulation of axon extension [GO:0030517];positive regulation of dendrite morphogenesis [GO:0050775]	Cyclin-dependent kinase-like 3 (EC 2.7.11.22) (Serine/threonine-protein kinase NKIAMRE)	-	cytoplasm [GO:0005737];nucleus [GO:0005634];ATP binding [GO:0005524];cyclin-dependent protein serine/threonine kinase activity [GO:0004693];protein kinase activity [GO:0004672];protein serine kinase activity [GO:0106310];protein serine/threonine kinase activity [GO:0004674];dendrite extension [GO:0097484];negative regulation of axon extension [GO:0030517];positive regulation of dendrite morphogen…	Human Phenotype description:	Mouse Phenotype description:	Rat Phenotype description:
2	136927783	A	T	intron_variant	SEC24A	ENSSSCG00000014304	0.360577	-	-	0.936035	4.35956	Stimulator of interferon genes protein (poSTING) (Transmembrane protein 173)-autophagosome [GO:0005776];autophagosome membrane [GO:0000421];cytoplasm [GO:0005737];cytoplasmic vesicle [GO:0031410];endoplasmic reticulum membrane [GO:0005789];endoplasmic reticulum-Golgi intermediate compartment membrane [GO:0033116];Golgi membrane [GO:0000139];mitochondrial outer membrane [GO:0005741];perinuclear re…	Protein transport protein Sec24A (SEC24-related protein A)	FUNCTION: Component of the coat protein complex II (COPII) which promotes the formation of transport vesicles from the endoplasmic reticulum (ER). The coat has two main functions, the physical deformation of the endoplasmic reticulum membrane into vesicles and the selection of cargo molecules for their transport to the Golgi complex (PubMed:17499046, PubMed:18843296, PubMed:20427317). Plays a cen…	COPII vesicle coat [GO:0030127];cytosol [GO:0005829];endoplasmic reticulum exit site [GO:0070971];endoplasmic reticulum membrane [GO:0005789];ER to Golgi transport vesicle membrane [GO:0012507];SNARE binding [GO:0000149];zinc ion binding [GO:0008270];cholesterol homeostasis [GO:0042632];COPII-coated vesicle cargo loading [GO:0090110];endoplasmic reticulum to Golgi vesicle-mediated transport [GO:0…	Human Phenotype description:	Mouse Phenotype description:abnormal liver physiology,decreased body weight,decreased circulating HDL cholesterol level,decreased circulating LDL cholesterol level,decreased circulating alkaline phosphatase level,decreased circulating cholesterol level,decreased circulating free fatty acid level,decreased total body fat amount,increased blood urea nitrogen level	Rat Phenotype description:
2	136983780	C	T	intron_variant	DDX46	ENSSSCG00000026644	0.355769	-	-	0.880884	4.35635	RNA helicase (EC 3.6.4.13)-cytosol [GO:0005829];nuclear lumen [GO:0031981];ATP binding [GO:0005524];hydrolase activity [GO:0016787];nucleic acid binding [GO:0003676];RNA helicase activity [GO:0003724]	Probable ATP-dependent RNA helicase DDX46 (EC 3.6.4.13) (DEAD box protein 46) (PRP5 homolog)	FUNCTION: Component of the 17S U2 SnRNP complex of the spliceosome, a large ribonucleoprotein complex that removes introns from transcribed pre-mRNAs (PubMed:12234937, PubMed:32494006, PubMed:34822310, PubMed:36797247). The 17S U2 SnRNP complex (1) directly participates in early spliceosome assembly and (2) mediates recognition of the intron branch site during pre-mRNA splicing by promoting the s…	Cajal body [GO:0015030];fibrillar center [GO:0001650];nuclear speck [GO:0016607];nucleoplasm [GO:0005654];nucleus [GO:0005634];spliceosomal complex [GO:0005681];U2 snRNP [GO:0005686];U2-type spliceosomal complex [GO:0005684];ATP binding [GO:0005524];ATP hydrolysis activity [GO:0016887];RNA binding [GO:0003723];RNA helicase activity [GO:0003724];mRNA splicing, via spliceosome [GO:0000398];U2-type …	Human Phenotype description:	Mouse Phenotype description:	Rat Phenotype description:
2	136836150	C	T	downstream_gene_variant	JADE2	ENSSSCG00000014303	0.370192	-	-	0.957554	4.34964	Jade family PHD finger 2-histone acetyltransferase complex [GO:0000123];nucleoplasm [GO:0005654];metal ion binding [GO:0046872];ubiquitin protein ligase activity [GO:0061630];neuron projection extension [GO:1990138];positive regulation of neurogenesis [GO:0050769];protein autoubiquitination [GO:0051865];protein polyubiquitination [GO:0000209];regulation of transcription by RNA polymerase II [GO:0…	E3 ubiquitin-protein ligase Jade-2 (EC 2.3.2.27) (Jade family PHD finger protein 2) (PHD finger protein 15)	FUNCTION: Scaffold subunit of some HBO1 complexes, which have a histone H4 acetyltransferase activity (PubMed:16387653). Acts as an E3 ubiquitin-protein ligase mediating the ubiquitination and subsequent proteasomal degradation of target protein histone demethylase KDM1A (PubMed:25018020). Also acts as a ubiquitin ligase E3 toward itself. Positive regulator of neurogenesis (By similarity). {ECO:0…	extracellular exosome [GO:0070062];histone acetyltransferase complex [GO:0000123];nucleoplasm [GO:0005654];histone H4K12 acetyltransferase activity [GO:0043997];histone H4K5 acetyltransferase activity [GO:0043995];histone H4K8 acetyltransferase activity [GO:0043996];metal ion binding [GO:0046872];protein ubiquitination [GO:0016567];regulation of cell cycle [GO:0051726];regulation of cell growth […	Human Phenotype description:	Mouse Phenotype description:	Rat Phenotype description:
2	136691231	C	G	intergenic_variant	-	-	0.367788	-	-	0.967791	4.20126	-	-	-	-	-	-	-
2	137064204	C	T	intron_variant	TXNDC15	ENSSSCG00000026106	0.370192	-	-	0.978375	4.03261	Thioredoxin domain containing 15-cilium [GO:0005929];membrane [GO:0016020];cilium assembly [GO:0060271];positive regulation of smoothened signaling pathway [GO:0045880]	Thioredoxin domain-containing protein 15	FUNCTION: Acts as a positive regulator of ciliary hedgehog signaling (By similarity). Involved in ciliogenesis (PubMed:27894351). {ECO:0000250|UniProtKB:Q6P6J9, ECO:0000269|PubMed:27894351}.	ciliary membrane [GO:0060170];cilium [GO:0005929];cilium assembly [GO:0060271];positive regulation of smoothened signaling pathway [GO:0045880]	Human Phenotype description:	Mouse Phenotype description:	Rat Phenotype description:
2	136932224	G	T	intron_variant	SEC24A	ENSSSCG00000014304	0.365385	-	-	0.957431	3.9905	Stimulator of interferon genes protein (poSTING) (Transmembrane protein 173)-autophagosome [GO:0005776];autophagosome membrane [GO:0000421];cytoplasm [GO:0005737];cytoplasmic vesicle [GO:0031410];endoplasmic reticulum membrane [GO:0005789];endoplasmic reticulum-Golgi intermediate compartment membrane [GO:0033116];Golgi membrane [GO:0000139];mitochondrial outer membrane [GO:0005741];perinuclear re…	Protein transport protein Sec24A (SEC24-related protein A)	FUNCTION: Component of the coat protein complex II (COPII) which promotes the formation of transport vesicles from the endoplasmic reticulum (ER). The coat has two main functions, the physical deformation of the endoplasmic reticulum membrane into vesicles and the selection of cargo molecules for their transport to the Golgi complex (PubMed:17499046, PubMed:18843296, PubMed:20427317). Plays a cen…	COPII vesicle coat [GO:0030127];cytosol [GO:0005829];endoplasmic reticulum exit site [GO:0070971];endoplasmic reticulum membrane [GO:0005789];ER to Golgi transport vesicle membrane [GO:0012507];SNARE binding [GO:0000149];zinc ion binding [GO:0008270];cholesterol homeostasis [GO:0042632];COPII-coated vesicle cargo loading [GO:0090110];endoplasmic reticulum to Golgi vesicle-mediated transport [GO:0…	Human Phenotype description:	Mouse Phenotype description:abnormal liver physiology,decreased body weight,decreased circulating HDL cholesterol level,decreased circulating LDL cholesterol level,decreased circulating alkaline phosphatase level,decreased circulating cholesterol level,decreased circulating free fatty acid level,decreased total body fat amount,increased blood urea nitrogen level	Rat Phenotype description:
2	136617659	A	G	intron_variant	CDKL3	ENSSSCG00000014302	0.367788	-	-	0.946573	3.93139	Cyclin dependent kinase like 3-nucleus [GO:0005634];ATP binding [GO:0005524];protein serine/threonine kinase activity [GO:0004674];dendrite extension [GO:0097484];negative regulation of axon extension [GO:0030517];positive regulation of dendrite morphogenesis [GO:0050775]	Cyclin-dependent kinase-like 3 (EC 2.7.11.22) (Serine/threonine-protein kinase NKIAMRE)	-	cytoplasm [GO:0005737];nucleus [GO:0005634];ATP binding [GO:0005524];cyclin-dependent protein serine/threonine kinase activity [GO:0004693];protein kinase activity [GO:0004672];protein serine kinase activity [GO:0106310];protein serine/threonine kinase activity [GO:0004674];dendrite extension [GO:0097484];negative regulation of axon extension [GO:0030517];positive regulation of dendrite morphogen…	Human Phenotype description:	Mouse Phenotype description:	Rat Phenotype description:
2	136514879	C	G	intron_variant	PPP2CA	ENSSSCG00000014298	0.423077	-	-	0.70035	3.85919	Serine/threonine-protein phosphatase 2A catalytic subunit alpha isoform (PP2A-alpha) (EC 3.1.3.16)-chromosome, centromeric region [GO:0000775];cytosol [GO:0005829];membrane raft [GO:0045121];nucleus [GO:0005634];plasma membrane [GO:0005886];protein phosphatase type 2A complex [GO:0000159];spindle pole [GO:0000922];synapse [GO:0045202];GABA receptor binding [GO:0050811];metal ion binding [GO:00468…	Serine/threonine-protein phosphatase 2A catalytic subunit alpha isoform (PP2A-alpha) (EC 3.1.3.16) (Replication protein C) (RP-C)	FUNCTION: Catalytic subunit of protein phosphatase 2A (PP2A), a serine/threonine phosphatase involved in the regulation of a wide variety of enzymes, signal transduction pathways, and cellular events. PP2A is the major phosphatase for microtubule-associated proteins (MAPs) (PubMed:22613722). PP2A can modulate the activity of phosphorylase B kinase casein kinase 2, mitogen-stimulated S6 kinase, an…	chromosome, centromeric region [GO:0000775];cytosol [GO:0005829];extracellular exosome [GO:0070062];FAR/SIN/STRIPAK complex [GO:0090443];membrane [GO:0016020];membrane raft [GO:0045121];microtubule cytoskeleton [GO:0015630];mitochondrion [GO:0005739];nucleus [GO:0005634];plasma membrane [GO:0005886];protein phosphatase type 2A complex [GO:0000159];protein serine/threonine phosphatase complex [GO:…	Human Phenotype description:	Mouse Phenotype description:abnormal embryo development,abnormal embryonic tissue morphology,absent mesoderm,decreased embryo size,embryonic lethality between implantation and somite formation complete penetrance,embryonic lethality during organogenesis complete penetrance,no abnormal phenotype detected	Rat Phenotype description:Experimental Liver Neoplasms,Hyperalgesia,Parkinson's disease,Prostatic Neoplasms,congestive heart failure,type 2 diabetes mellitus
2	136931740	G	A	intron_variant	SEC24A	ENSSSCG00000014304	0.360577	-	-	0.935702	3.84553	Stimulator of interferon genes protein (poSTING) (Transmembrane protein 173)-autophagosome [GO:0005776];autophagosome membrane [GO:0000421];cytoplasm [GO:0005737];cytoplasmic vesicle [GO:0031410];endoplasmic reticulum membrane [GO:0005789];endoplasmic reticulum-Golgi intermediate compartment membrane [GO:0033116];Golgi membrane [GO:0000139];mitochondrial outer membrane [GO:0005741];perinuclear re…	Protein transport protein Sec24A (SEC24-related protein A)	FUNCTION: Component of the coat protein complex II (COPII) which promotes the formation of transport vesicles from the endoplasmic reticulum (ER). The coat has two main functions, the physical deformation of the endoplasmic reticulum membrane into vesicles and the selection of cargo molecules for their transport to the Golgi complex (PubMed:17499046, PubMed:18843296, PubMed:20427317). Plays a cen…	COPII vesicle coat [GO:0030127];cytosol [GO:0005829];endoplasmic reticulum exit site [GO:0070971];endoplasmic reticulum membrane [GO:0005789];ER to Golgi transport vesicle membrane [GO:0012507];SNARE binding [GO:0000149];zinc ion binding [GO:0008270];cholesterol homeostasis [GO:0042632];COPII-coated vesicle cargo loading [GO:0090110];endoplasmic reticulum to Golgi vesicle-mediated transport [GO:0…	Human Phenotype description:	Mouse Phenotype description:abnormal liver physiology,decreased body weight,decreased circulating HDL cholesterol level,decreased circulating LDL cholesterol level,decreased circulating alkaline phosphatase level,decreased circulating cholesterol level,decreased circulating free fatty acid level,decreased total body fat amount,increased blood urea nitrogen level	Rat Phenotype description:
2	136674137	C	T	downstream_gene_variant	CDKN2AIPNL	ENSSSCG00000037127	0.370192	-	-	0.978375	3.84441	CDKN2A interacting protein N-terminal like	-	-	-	Human Phenotype description:	Mouse Phenotype description:decreased circulating thyroxine level	Rat Phenotype description:
2	136671802	G	A	downstream_gene_variant	UBE2B	ENSSSCG00000038953	0.362981	-	-	0.947287	3.79794	Ubiquitin-conjugating enzyme E2 B (EC 2.3.2.23) (E2 ubiquitin-conjugating enzyme B) (Ubiquitin carrier protein B) (Ubiquitin-protein ligase B)-cytoplasm [GO:0005737];HULC complex [GO:0033503];nucleus [GO:0005634];plasma membrane [GO:0005886];replication fork [GO:0005657];XY body [GO:0001741];ATP binding [GO:0005524];ubiquitin conjugating enzyme activity [GO:0061631];ubiquitin protein ligase bindi…	Ubiquitin-conjugating enzyme E2 B (EC 2.3.2.23) (E2 ubiquitin-conjugating enzyme B) (RAD6 homolog B) (HR6B) (hHR6B) (Ubiquitin carrier protein B) (Ubiquitin-conjugating enzyme E2-17 kDa) (Ubiquitin-protein ligase B)	FUNCTION: E2 ubiquitin-conjugating enzyme that accepts ubiquitin from the ubiquitin-activating enzyme E1 and transfers it to a E3 ubiquitin-protein ligase (PubMed:16337599, PubMed:17108083, PubMed:17130289, PubMed:1717990, PubMed:20061386). In vitro catalyzes 'Lys-11'-, as well as 'Lys-48'- and 'Lys-63'-linked polyubiquitination (PubMed:20061386). Together with the E3 enzyme BRE1 (RNF20 and/or RN…	chromatin [GO:0000785];cytoplasm [GO:0005737];HULC complex [GO:0033503];nucleoplasm [GO:0005654];nucleus [GO:0005634];plasma membrane [GO:0005886];replication fork [GO:0005657];XY body [GO:0001741];ATP binding [GO:0005524];ubiquitin conjugating enzyme activity [GO:0061631];ubiquitin protein ligase binding [GO:0031625];ubiquitin-protein transferase activity [GO:0004842];apoptotic process [GO:00069…	Human Phenotype description:	Mouse Phenotype description:abnormal behavior,abnormal chiasmata formation,abnormal coat appearance,abnormal double-strand DNA break repair,abnormal gait,abnormal male germ cell apoptosis,abnormal male meiosis,abnormal sperm head morphology,abnormal sperm midpiece morphology,abnormal spermatocyte morphology,abnormal spermatogenesis,asthenozoospermia,decreased circulating triglyceride level,decrea…	Rat Phenotype description:
2	137083073	G	A	intron_variant	PCBD2	ENSSSCG00000026229	0.370192	-	-	0.918462	3.68815	4a-hydroxytetrahydrobiopterin dehydratase (EC 4.2.1.96)-4-alpha-hydroxytetrahydrobiopterin dehydratase activity [GO:0008124];tetrahydrobiopterin biosynthetic process [GO:0006729]	Pterin-4-alpha-carbinolamine dehydratase 2 (PHS 2) (EC 4.2.1.96) (4-alpha-hydroxy-tetrahydropterin dehydratase 2) (DcoH-like protein DCoHm) (Dimerization cofactor of hepatocyte nuclear factor 1 from muscle) (HNF-1-alpha dimerization cofactor)	FUNCTION: Involved in tetrahydrobiopterin biosynthesis. Seems to both prevent the formation of 7-pterins and accelerate the formation of quinonoid-BH2 (By similarity). {ECO:0000250}.;FUNCTION: Regulates the dimerization of homeodomain protein HNF-1-alpha and enhances its transcriptional activity. {ECO:0000269|PubMed:11980910}.	nucleus [GO:0005634];4-alpha-hydroxytetrahydrobiopterin dehydratase activity [GO:0008124];identical protein binding [GO:0042802];phenylalanine 4-monooxygenase activity [GO:0004505];positive regulation of DNA-templated transcription [GO:0045893];tetrahydrobiopterin biosynthetic process [GO:0006729]	Human Phenotype description:	Mouse Phenotype description:	Rat Phenotype description:
2	136899242	G	A	intron_variant	SEC24A	ENSSSCG00000014304	0.365385	-	-	0.957431	3.57789	Stimulator of interferon genes protein (poSTING) (Transmembrane protein 173)-autophagosome [GO:0005776];autophagosome membrane [GO:0000421];cytoplasm [GO:0005737];cytoplasmic vesicle [GO:0031410];endoplasmic reticulum membrane [GO:0005789];endoplasmic reticulum-Golgi intermediate compartment membrane [GO:0033116];Golgi membrane [GO:0000139];mitochondrial outer membrane [GO:0005741];perinuclear re…	Protein transport protein Sec24A (SEC24-related protein A)	FUNCTION: Component of the coat protein complex II (COPII) which promotes the formation of transport vesicles from the endoplasmic reticulum (ER). The coat has two main functions, the physical deformation of the endoplasmic reticulum membrane into vesicles and the selection of cargo molecules for their transport to the Golgi complex (PubMed:17499046, PubMed:18843296, PubMed:20427317). Plays a cen…	COPII vesicle coat [GO:0030127];cytosol [GO:0005829];endoplasmic reticulum exit site [GO:0070971];endoplasmic reticulum membrane [GO:0005789];ER to Golgi transport vesicle membrane [GO:0012507];SNARE binding [GO:0000149];zinc ion binding [GO:0008270];cholesterol homeostasis [GO:0042632];COPII-coated vesicle cargo loading [GO:0090110];endoplasmic reticulum to Golgi vesicle-mediated transport [GO:0…	Human Phenotype description:	Mouse Phenotype description:abnormal liver physiology,decreased body weight,decreased circulating HDL cholesterol level,decreased circulating LDL cholesterol level,decreased circulating alkaline phosphatase level,decreased circulating cholesterol level,decreased circulating free fatty acid level,decreased total body fat amount,increased blood urea nitrogen level	Rat Phenotype description:
2	136670884	C	T	downstream_gene_variant	UBE2B	ENSSSCG00000038953	0.372596	-	-	0.989188	3.50558	Ubiquitin-conjugating enzyme E2 B (EC 2.3.2.23) (E2 ubiquitin-conjugating enzyme B) (Ubiquitin carrier protein B) (Ubiquitin-protein ligase B)-cytoplasm [GO:0005737];HULC complex [GO:0033503];nucleus [GO:0005634];plasma membrane [GO:0005886];replication fork [GO:0005657];XY body [GO:0001741];ATP binding [GO:0005524];ubiquitin conjugating enzyme activity [GO:0061631];ubiquitin protein ligase bindi…	Ubiquitin-conjugating enzyme E2 B (EC 2.3.2.23) (E2 ubiquitin-conjugating enzyme B) (RAD6 homolog B) (HR6B) (hHR6B) (Ubiquitin carrier protein B) (Ubiquitin-conjugating enzyme E2-17 kDa) (Ubiquitin-protein ligase B)	FUNCTION: E2 ubiquitin-conjugating enzyme that accepts ubiquitin from the ubiquitin-activating enzyme E1 and transfers it to a E3 ubiquitin-protein ligase (PubMed:16337599, PubMed:17108083, PubMed:17130289, PubMed:1717990, PubMed:20061386). In vitro catalyzes 'Lys-11'-, as well as 'Lys-48'- and 'Lys-63'-linked polyubiquitination (PubMed:20061386). Together with the E3 enzyme BRE1 (RNF20 and/or RN…	chromatin [GO:0000785];cytoplasm [GO:0005737];HULC complex [GO:0033503];nucleoplasm [GO:0005654];nucleus [GO:0005634];plasma membrane [GO:0005886];replication fork [GO:0005657];XY body [GO:0001741];ATP binding [GO:0005524];ubiquitin conjugating enzyme activity [GO:0061631];ubiquitin protein ligase binding [GO:0031625];ubiquitin-protein transferase activity [GO:0004842];apoptotic process [GO:00069…	Human Phenotype description:	Mouse Phenotype description:abnormal behavior,abnormal chiasmata formation,abnormal coat appearance,abnormal double-strand DNA break repair,abnormal gait,abnormal male germ cell apoptosis,abnormal male meiosis,abnormal sperm head morphology,abnormal sperm midpiece morphology,abnormal spermatocyte morphology,abnormal spermatogenesis,asthenozoospermia,decreased circulating triglyceride level,decrea…	Rat Phenotype description:
2	136929846	C	G	intron_variant	SEC24A	ENSSSCG00000014304	0.387019	-	-	0.914464	3.50045	Stimulator of interferon genes protein (poSTING) (Transmembrane protein 173)-autophagosome [GO:0005776];autophagosome membrane [GO:0000421];cytoplasm [GO:0005737];cytoplasmic vesicle [GO:0031410];endoplasmic reticulum membrane [GO:0005789];endoplasmic reticulum-Golgi intermediate compartment membrane [GO:0033116];Golgi membrane [GO:0000139];mitochondrial outer membrane [GO:0005741];perinuclear re…	Protein transport protein Sec24A (SEC24-related protein A)	FUNCTION: Component of the coat protein complex II (COPII) which promotes the formation of transport vesicles from the endoplasmic reticulum (ER). The coat has two main functions, the physical deformation of the endoplasmic reticulum membrane into vesicles and the selection of cargo molecules for their transport to the Golgi complex (PubMed:17499046, PubMed:18843296, PubMed:20427317). Plays a cen…	COPII vesicle coat [GO:0030127];cytosol [GO:0005829];endoplasmic reticulum exit site [GO:0070971];endoplasmic reticulum membrane [GO:0005789];ER to Golgi transport vesicle membrane [GO:0012507];SNARE binding [GO:0000149];zinc ion binding [GO:0008270];cholesterol homeostasis [GO:0042632];COPII-coated vesicle cargo loading [GO:0090110];endoplasmic reticulum to Golgi vesicle-mediated transport [GO:0…	Human Phenotype description:	Mouse Phenotype description:abnormal liver physiology,decreased body weight,decreased circulating HDL cholesterol level,decreased circulating LDL cholesterol level,decreased circulating alkaline phosphatase level,decreased circulating cholesterol level,decreased circulating free fatty acid level,decreased total body fat amount,increased blood urea nitrogen level	Rat Phenotype description:
2	136668046	C	G	downstream_gene_variant	UBE2B	ENSSSCG00000038953	0.375	-	-	0.978728	3.45065	Ubiquitin-conjugating enzyme E2 B (EC 2.3.2.23) (E2 ubiquitin-conjugating enzyme B) (Ubiquitin carrier protein B) (Ubiquitin-protein ligase B)-cytoplasm [GO:0005737];HULC complex [GO:0033503];nucleus [GO:0005634];plasma membrane [GO:0005886];replication fork [GO:0005657];XY body [GO:0001741];ATP binding [GO:0005524];ubiquitin conjugating enzyme activity [GO:0061631];ubiquitin protein ligase bindi…	Ubiquitin-conjugating enzyme E2 B (EC 2.3.2.23) (E2 ubiquitin-conjugating enzyme B) (RAD6 homolog B) (HR6B) (hHR6B) (Ubiquitin carrier protein B) (Ubiquitin-conjugating enzyme E2-17 kDa) (Ubiquitin-protein ligase B)	FUNCTION: E2 ubiquitin-conjugating enzyme that accepts ubiquitin from the ubiquitin-activating enzyme E1 and transfers it to a E3 ubiquitin-protein ligase (PubMed:16337599, PubMed:17108083, PubMed:17130289, PubMed:1717990, PubMed:20061386). In vitro catalyzes 'Lys-11'-, as well as 'Lys-48'- and 'Lys-63'-linked polyubiquitination (PubMed:20061386). Together with the E3 enzyme BRE1 (RNF20 and/or RN…	chromatin [GO:0000785];cytoplasm [GO:0005737];HULC complex [GO:0033503];nucleoplasm [GO:0005654];nucleus [GO:0005634];plasma membrane [GO:0005886];replication fork [GO:0005657];XY body [GO:0001741];ATP binding [GO:0005524];ubiquitin conjugating enzyme activity [GO:0061631];ubiquitin protein ligase binding [GO:0031625];ubiquitin-protein transferase activity [GO:0004842];apoptotic process [GO:00069…	Human Phenotype description:	Mouse Phenotype description:abnormal behavior,abnormal chiasmata formation,abnormal coat appearance,abnormal double-strand DNA break repair,abnormal gait,abnormal male germ cell apoptosis,abnormal male meiosis,abnormal sperm head morphology,abnormal sperm midpiece morphology,abnormal spermatocyte morphology,abnormal spermatogenesis,asthenozoospermia,decreased circulating triglyceride level,decrea…	Rat Phenotype description:
2	136876800	C	T	upstream_gene_variant	SAR1B	ENSSSCG00000014305	0.370192	-	-	0.956985	3.43126	Small COPII coat GTPase SAR1B (EC 3.6.5.2)-COPII vesicle coat [GO:0030127];cytosol [GO:0005829];endoplasmic reticulum exit site [GO:0070971];endoplasmic reticulum membrane [GO:0005789];Golgi cisterna membrane [GO:0032580];lysosomal membrane [GO:0005765];G protein activity [GO:0003925];GTP binding [GO:0005525];GTPase activity [GO:0003924];metal ion binding [GO:0046872];COPII vesicle coating [GO:00…	Small COPII coat GTPase SAR1B (EC 3.6.5.2) (GTP-binding protein B) (GTBPB) (Secretion-associated Ras-related GTPase 1B)	FUNCTION: Small GTPase that cycles between an active GTP-bound and an inactive GDP-bound state and mainly functions in vesicle-mediated endoplasmic reticulum (ER) to Golgi transport. The active GTP-bound form inserts into the endoplasmic reticulum membrane where it recruits the remainder of the coat protein complex II/COPII (PubMed:23433038, PubMed:32358066, PubMed:33186557, PubMed:36369712). The…	COPII vesicle coat [GO:0030127];cytosol [GO:0005829];endoplasmic reticulum exit site [GO:0070971];endoplasmic reticulum membrane [GO:0005789];ER to Golgi transport vesicle membrane [GO:0012507];Golgi cisterna membrane [GO:0032580];lysosomal membrane [GO:0005765];amino acid sensor activity [GO:0140785];G protein activity [GO:0003925];GTP binding [GO:0005525];GTPase activity [GO:0003924];metal ion …	Human Phenotype description:CHYLOMICRON RETENTION DISEASE	Mouse Phenotype description:abnormal skin condition,decreased circulating HDL cholesterol level,decreased circulating LDL cholesterol level,decreased circulating alanine transaminase level,decreased circulating cholesterol level,decreased circulating free fatty acid level,increased circulating free fatty acid level,preweaning lethality complete penetrance	Rat Phenotype description:
2	136721317	G	T	intergenic_variant	-	-	0.370192	-	-	0.956985	3.39211	-	-	-	-	-	-	-
2	137034693	C	T	intron_variant	C5orf24	ENSSSCG00000034954	0.362981	-	-	0.9264	3.26063	Chromosome 2 C5orf24 homolog	-	-	-	Human Phenotype description:	Mouse Phenotype description:	Rat Phenotype description:
2	136734265	C	T	intergenic_variant	-	-	0.375	-	-	0.978728	3.10678	-	-	-	-	-	-	-
2	136978283	C	T	intron_variant	DDX46	ENSSSCG00000026644	0.370192	-	-	0.93662	3.07713	RNA helicase (EC 3.6.4.13)-cytosol [GO:0005829];nuclear lumen [GO:0031981];ATP binding [GO:0005524];hydrolase activity [GO:0016787];nucleic acid binding [GO:0003676];RNA helicase activity [GO:0003724]	Probable ATP-dependent RNA helicase DDX46 (EC 3.6.4.13) (DEAD box protein 46) (PRP5 homolog)	FUNCTION: Component of the 17S U2 SnRNP complex of the spliceosome, a large ribonucleoprotein complex that removes introns from transcribed pre-mRNAs (PubMed:12234937, PubMed:32494006, PubMed:34822310, PubMed:36797247). The 17S U2 SnRNP complex (1) directly participates in early spliceosome assembly and (2) mediates recognition of the intron branch site during pre-mRNA splicing by promoting the s…	Cajal body [GO:0015030];fibrillar center [GO:0001650];nuclear speck [GO:0016607];nucleoplasm [GO:0005654];nucleus [GO:0005634];spliceosomal complex [GO:0005681];U2 snRNP [GO:0005686];U2-type spliceosomal complex [GO:0005684];ATP binding [GO:0005524];ATP hydrolysis activity [GO:0016887];RNA binding [GO:0003723];RNA helicase activity [GO:0003724];mRNA splicing, via spliceosome [GO:0000398];U2-type …	Human Phenotype description:	Mouse Phenotype description:	Rat Phenotype description:
2	137030705	C	G	intron_variant	C5orf24	ENSSSCG00000034954	0.367788	-	-	0.967791	3.05968	Chromosome 2 C5orf24 homolog	-	-	-	Human Phenotype description:	Mouse Phenotype description:	Rat Phenotype description:
2	136667646	G	A	3_prime_UTR_variant	UBE2B	ENSSSCG00000038953	0.367788	-	-	0.946055	3.05842	Ubiquitin-conjugating enzyme E2 B (EC 2.3.2.23) (E2 ubiquitin-conjugating enzyme B) (Ubiquitin carrier protein B) (Ubiquitin-protein ligase B)-cytoplasm [GO:0005737];HULC complex [GO:0033503];nucleus [GO:0005634];plasma membrane [GO:0005886];replication fork [GO:0005657];XY body [GO:0001741];ATP binding [GO:0005524];ubiquitin conjugating enzyme activity [GO:0061631];ubiquitin protein ligase bindi…	Ubiquitin-conjugating enzyme E2 B (EC 2.3.2.23) (E2 ubiquitin-conjugating enzyme B) (RAD6 homolog B) (HR6B) (hHR6B) (Ubiquitin carrier protein B) (Ubiquitin-conjugating enzyme E2-17 kDa) (Ubiquitin-protein ligase B)	FUNCTION: E2 ubiquitin-conjugating enzyme that accepts ubiquitin from the ubiquitin-activating enzyme E1 and transfers it to a E3 ubiquitin-protein ligase (PubMed:16337599, PubMed:17108083, PubMed:17130289, PubMed:1717990, PubMed:20061386). In vitro catalyzes 'Lys-11'-, as well as 'Lys-48'- and 'Lys-63'-linked polyubiquitination (PubMed:20061386). Together with the E3 enzyme BRE1 (RNF20 and/or RN…	chromatin [GO:0000785];cytoplasm [GO:0005737];HULC complex [GO:0033503];nucleoplasm [GO:0005654];nucleus [GO:0005634];plasma membrane [GO:0005886];replication fork [GO:0005657];XY body [GO:0001741];ATP binding [GO:0005524];ubiquitin conjugating enzyme activity [GO:0061631];ubiquitin protein ligase binding [GO:0031625];ubiquitin-protein transferase activity [GO:0004842];apoptotic process [GO:00069…	Human Phenotype description:	Mouse Phenotype description:abnormal behavior,abnormal chiasmata formation,abnormal coat appearance,abnormal double-strand DNA break repair,abnormal gait,abnormal male germ cell apoptosis,abnormal male meiosis,abnormal sperm head morphology,abnormal sperm midpiece morphology,abnormal spermatocyte morphology,abnormal spermatogenesis,asthenozoospermia,decreased circulating triglyceride level,decrea…	Rat Phenotype description:
2	136672951	T	G	downstream_gene_variant	CDKN2AIPNL	ENSSSCG00000037127	0.370192	-	-	0.978375	3.04345	CDKN2A interacting protein N-terminal like	-	-	-	Human Phenotype description:	Mouse Phenotype description:decreased circulating thyroxine level	Rat Phenotype description:
2	136993746	G	A	intron_variant	DDX46	ENSSSCG00000026644	0.370192	-	-	0.978375	3.03128	RNA helicase (EC 3.6.4.13)-cytosol [GO:0005829];nuclear lumen [GO:0031981];ATP binding [GO:0005524];hydrolase activity [GO:0016787];nucleic acid binding [GO:0003676];RNA helicase activity [GO:0003724]	Probable ATP-dependent RNA helicase DDX46 (EC 3.6.4.13) (DEAD box protein 46) (PRP5 homolog)	FUNCTION: Component of the 17S U2 SnRNP complex of the spliceosome, a large ribonucleoprotein complex that removes introns from transcribed pre-mRNAs (PubMed:12234937, PubMed:32494006, PubMed:34822310, PubMed:36797247). The 17S U2 SnRNP complex (1) directly participates in early spliceosome assembly and (2) mediates recognition of the intron branch site during pre-mRNA splicing by promoting the s…	Cajal body [GO:0015030];fibrillar center [GO:0001650];nuclear speck [GO:0016607];nucleoplasm [GO:0005654];nucleus [GO:0005634];spliceosomal complex [GO:0005681];U2 snRNP [GO:0005686];U2-type spliceosomal complex [GO:0005684];ATP binding [GO:0005524];ATP hydrolysis activity [GO:0016887];RNA binding [GO:0003723];RNA helicase activity [GO:0003724];mRNA splicing, via spliceosome [GO:0000398];U2-type …	Human Phenotype description:	Mouse Phenotype description:	Rat Phenotype description:
2	136402347	A	G	intergenic_variant	-	-	0.423077	-	-	0.70035	2.95927	-	-	-	-	-	-	-
2	136932269	G	T	intron_variant	SEC24A	ENSSSCG00000014304	0.365385	-	-	0.957431	2.95565	Stimulator of interferon genes protein (poSTING) (Transmembrane protein 173)-autophagosome [GO:0005776];autophagosome membrane [GO:0000421];cytoplasm [GO:0005737];cytoplasmic vesicle [GO:0031410];endoplasmic reticulum membrane [GO:0005789];endoplasmic reticulum-Golgi intermediate compartment membrane [GO:0033116];Golgi membrane [GO:0000139];mitochondrial outer membrane [GO:0005741];perinuclear re…	Protein transport protein Sec24A (SEC24-related protein A)	FUNCTION: Component of the coat protein complex II (COPII) which promotes the formation of transport vesicles from the endoplasmic reticulum (ER). The coat has two main functions, the physical deformation of the endoplasmic reticulum membrane into vesicles and the selection of cargo molecules for their transport to the Golgi complex (PubMed:17499046, PubMed:18843296, PubMed:20427317). Plays a cen…	COPII vesicle coat [GO:0030127];cytosol [GO:0005829];endoplasmic reticulum exit site [GO:0070971];endoplasmic reticulum membrane [GO:0005789];ER to Golgi transport vesicle membrane [GO:0012507];SNARE binding [GO:0000149];zinc ion binding [GO:0008270];cholesterol homeostasis [GO:0042632];COPII-coated vesicle cargo loading [GO:0090110];endoplasmic reticulum to Golgi vesicle-mediated transport [GO:0…	Human Phenotype description:	Mouse Phenotype description:abnormal liver physiology,decreased body weight,decreased circulating HDL cholesterol level,decreased circulating LDL cholesterol level,decreased circulating alkaline phosphatase level,decreased circulating cholesterol level,decreased circulating free fatty acid level,decreased total body fat amount,increased blood urea nitrogen level	Rat Phenotype description:
2	136674330	C	T	downstream_gene_variant	CDKN2AIPNL	ENSSSCG00000037127	0.375	-	-	0.937295	2.94251	CDKN2A interacting protein N-terminal like	-	-	-	Human Phenotype description:	Mouse Phenotype description:decreased circulating thyroxine level	Rat Phenotype description:
2	137020920	G	T	intron_variant	DDX46	ENSSSCG00000026644	0.372596	-	-	0.968028	2.922	RNA helicase (EC 3.6.4.13)-cytosol [GO:0005829];nuclear lumen [GO:0031981];ATP binding [GO:0005524];hydrolase activity [GO:0016787];nucleic acid binding [GO:0003676];RNA helicase activity [GO:0003724]	Probable ATP-dependent RNA helicase DDX46 (EC 3.6.4.13) (DEAD box protein 46) (PRP5 homolog)	FUNCTION: Component of the 17S U2 SnRNP complex of the spliceosome, a large ribonucleoprotein complex that removes introns from transcribed pre-mRNAs (PubMed:12234937, PubMed:32494006, PubMed:34822310, PubMed:36797247). The 17S U2 SnRNP complex (1) directly participates in early spliceosome assembly and (2) mediates recognition of the intron branch site during pre-mRNA splicing by promoting the s…	Cajal body [GO:0015030];fibrillar center [GO:0001650];nuclear speck [GO:0016607];nucleoplasm [GO:0005654];nucleus [GO:0005634];spliceosomal complex [GO:0005681];U2 snRNP [GO:0005686];U2-type spliceosomal complex [GO:0005684];ATP binding [GO:0005524];ATP hydrolysis activity [GO:0016887];RNA binding [GO:0003723];RNA helicase activity [GO:0003724];mRNA splicing, via spliceosome [GO:0000398];U2-type …	Human Phenotype description:	Mouse Phenotype description:	Rat Phenotype description:
2	136671908	C	T	downstream_gene_variant	UBE2B	ENSSSCG00000038953	0.370192	-	-	0.956985	2.89014	Ubiquitin-conjugating enzyme E2 B (EC 2.3.2.23) (E2 ubiquitin-conjugating enzyme B) (Ubiquitin carrier protein B) (Ubiquitin-protein ligase B)-cytoplasm [GO:0005737];HULC complex [GO:0033503];nucleus [GO:0005634];plasma membrane [GO:0005886];replication fork [GO:0005657];XY body [GO:0001741];ATP binding [GO:0005524];ubiquitin conjugating enzyme activity [GO:0061631];ubiquitin protein ligase bindi…	Ubiquitin-conjugating enzyme E2 B (EC 2.3.2.23) (E2 ubiquitin-conjugating enzyme B) (RAD6 homolog B) (HR6B) (hHR6B) (Ubiquitin carrier protein B) (Ubiquitin-conjugating enzyme E2-17 kDa) (Ubiquitin-protein ligase B)	FUNCTION: E2 ubiquitin-conjugating enzyme that accepts ubiquitin from the ubiquitin-activating enzyme E1 and transfers it to a E3 ubiquitin-protein ligase (PubMed:16337599, PubMed:17108083, PubMed:17130289, PubMed:1717990, PubMed:20061386). In vitro catalyzes 'Lys-11'-, as well as 'Lys-48'- and 'Lys-63'-linked polyubiquitination (PubMed:20061386). Together with the E3 enzyme BRE1 (RNF20 and/or RN…	chromatin [GO:0000785];cytoplasm [GO:0005737];HULC complex [GO:0033503];nucleoplasm [GO:0005654];nucleus [GO:0005634];plasma membrane [GO:0005886];replication fork [GO:0005657];XY body [GO:0001741];ATP binding [GO:0005524];ubiquitin conjugating enzyme activity [GO:0061631];ubiquitin protein ligase binding [GO:0031625];ubiquitin-protein transferase activity [GO:0004842];apoptotic process [GO:00069…	Human Phenotype description:	Mouse Phenotype description:abnormal behavior,abnormal chiasmata formation,abnormal coat appearance,abnormal double-strand DNA break repair,abnormal gait,abnormal male germ cell apoptosis,abnormal male meiosis,abnormal sperm head morphology,abnormal sperm midpiece morphology,abnormal spermatocyte morphology,abnormal spermatogenesis,asthenozoospermia,decreased circulating triglyceride level,decrea…	Rat Phenotype description:
2	136687641	G	A	upstream_gene_variant	CDKN2AIPNL	ENSSSCG00000037127	0.367788	-	-	0.967791	2.87301	CDKN2A interacting protein N-terminal like	-	-	-	Human Phenotype description:	Mouse Phenotype description:decreased circulating thyroxine level	Rat Phenotype description:
2	136626819	T	G	intron_variant	CDKL3	ENSSSCG00000014302	0.370192	-	-	0.978375	2.76069	Cyclin dependent kinase like 3-nucleus [GO:0005634];ATP binding [GO:0005524];protein serine/threonine kinase activity [GO:0004674];dendrite extension [GO:0097484];negative regulation of axon extension [GO:0030517];positive regulation of dendrite morphogenesis [GO:0050775]	Cyclin-dependent kinase-like 3 (EC 2.7.11.22) (Serine/threonine-protein kinase NKIAMRE)	-	cytoplasm [GO:0005737];nucleus [GO:0005634];ATP binding [GO:0005524];cyclin-dependent protein serine/threonine kinase activity [GO:0004693];protein kinase activity [GO:0004672];protein serine kinase activity [GO:0106310];protein serine/threonine kinase activity [GO:0004674];dendrite extension [GO:0097484];negative regulation of axon extension [GO:0030517];positive regulation of dendrite morphogen…	Human Phenotype description:	Mouse Phenotype description:	Rat Phenotype description:
2	136927926	C	T	intron_variant	SEC24A	ENSSSCG00000014304	0.367788	-	-	0.946573	2.76032	Stimulator of interferon genes protein (poSTING) (Transmembrane protein 173)-autophagosome [GO:0005776];autophagosome membrane [GO:0000421];cytoplasm [GO:0005737];cytoplasmic vesicle [GO:0031410];endoplasmic reticulum membrane [GO:0005789];endoplasmic reticulum-Golgi intermediate compartment membrane [GO:0033116];Golgi membrane [GO:0000139];mitochondrial outer membrane [GO:0005741];perinuclear re…	Protein transport protein Sec24A (SEC24-related protein A)	FUNCTION: Component of the coat protein complex II (COPII) which promotes the formation of transport vesicles from the endoplasmic reticulum (ER). The coat has two main functions, the physical deformation of the endoplasmic reticulum membrane into vesicles and the selection of cargo molecules for their transport to the Golgi complex (PubMed:17499046, PubMed:18843296, PubMed:20427317). Plays a cen…	COPII vesicle coat [GO:0030127];cytosol [GO:0005829];endoplasmic reticulum exit site [GO:0070971];endoplasmic reticulum membrane [GO:0005789];ER to Golgi transport vesicle membrane [GO:0012507];SNARE binding [GO:0000149];zinc ion binding [GO:0008270];cholesterol homeostasis [GO:0042632];COPII-coated vesicle cargo loading [GO:0090110];endoplasmic reticulum to Golgi vesicle-mediated transport [GO:0…	Human Phenotype description:	Mouse Phenotype description:abnormal liver physiology,decreased body weight,decreased circulating HDL cholesterol level,decreased circulating LDL cholesterol level,decreased circulating alkaline phosphatase level,decreased circulating cholesterol level,decreased circulating free fatty acid level,decreased total body fat amount,increased blood urea nitrogen level	Rat Phenotype description:
2	136926035	C	T	intron_variant	SEC24A	ENSSSCG00000014304	0.362981	-	-	0.947287	2.75917	Stimulator of interferon genes protein (poSTING) (Transmembrane protein 173)-autophagosome [GO:0005776];autophagosome membrane [GO:0000421];cytoplasm [GO:0005737];cytoplasmic vesicle [GO:0031410];endoplasmic reticulum membrane [GO:0005789];endoplasmic reticulum-Golgi intermediate compartment membrane [GO:0033116];Golgi membrane [GO:0000139];mitochondrial outer membrane [GO:0005741];perinuclear re…	Protein transport protein Sec24A (SEC24-related protein A)	FUNCTION: Component of the coat protein complex II (COPII) which promotes the formation of transport vesicles from the endoplasmic reticulum (ER). The coat has two main functions, the physical deformation of the endoplasmic reticulum membrane into vesicles and the selection of cargo molecules for their transport to the Golgi complex (PubMed:17499046, PubMed:18843296, PubMed:20427317). Plays a cen…	COPII vesicle coat [GO:0030127];cytosol [GO:0005829];endoplasmic reticulum exit site [GO:0070971];endoplasmic reticulum membrane [GO:0005789];ER to Golgi transport vesicle membrane [GO:0012507];SNARE binding [GO:0000149];zinc ion binding [GO:0008270];cholesterol homeostasis [GO:0042632];COPII-coated vesicle cargo loading [GO:0090110];endoplasmic reticulum to Golgi vesicle-mediated transport [GO:0…	Human Phenotype description:	Mouse Phenotype description:abnormal liver physiology,decreased body weight,decreased circulating HDL cholesterol level,decreased circulating LDL cholesterol level,decreased circulating alkaline phosphatase level,decreased circulating cholesterol level,decreased circulating free fatty acid level,decreased total body fat amount,increased blood urea nitrogen level	Rat Phenotype description:
2	137006798	C	T	intron_variant	DDX46	ENSSSCG00000026644	0.362981	-	-	0.94628	2.74953	RNA helicase (EC 3.6.4.13)-cytosol [GO:0005829];nuclear lumen [GO:0031981];ATP binding [GO:0005524];hydrolase activity [GO:0016787];nucleic acid binding [GO:0003676];RNA helicase activity [GO:0003724]	Probable ATP-dependent RNA helicase DDX46 (EC 3.6.4.13) (DEAD box protein 46) (PRP5 homolog)	FUNCTION: Component of the 17S U2 SnRNP complex of the spliceosome, a large ribonucleoprotein complex that removes introns from transcribed pre-mRNAs (PubMed:12234937, PubMed:32494006, PubMed:34822310, PubMed:36797247). The 17S U2 SnRNP complex (1) directly participates in early spliceosome assembly and (2) mediates recognition of the intron branch site during pre-mRNA splicing by promoting the s…	Cajal body [GO:0015030];fibrillar center [GO:0001650];nuclear speck [GO:0016607];nucleoplasm [GO:0005654];nucleus [GO:0005634];spliceosomal complex [GO:0005681];U2 snRNP [GO:0005686];U2-type spliceosomal complex [GO:0005684];ATP binding [GO:0005524];ATP hydrolysis activity [GO:0016887];RNA binding [GO:0003723];RNA helicase activity [GO:0003724];mRNA splicing, via spliceosome [GO:0000398];U2-type …	Human Phenotype description:	Mouse Phenotype description:	Rat Phenotype description:
2	136937513	C	A	intron_variant	SEC24A	ENSSSCG00000014304	0.362981	-	-	0.947287	2.70542	Stimulator of interferon genes protein (poSTING) (Transmembrane protein 173)-autophagosome [GO:0005776];autophagosome membrane [GO:0000421];cytoplasm [GO:0005737];cytoplasmic vesicle [GO:0031410];endoplasmic reticulum membrane [GO:0005789];endoplasmic reticulum-Golgi intermediate compartment membrane [GO:0033116];Golgi membrane [GO:0000139];mitochondrial outer membrane [GO:0005741];perinuclear re…	Protein transport protein Sec24A (SEC24-related protein A)	FUNCTION: Component of the coat protein complex II (COPII) which promotes the formation of transport vesicles from the endoplasmic reticulum (ER). The coat has two main functions, the physical deformation of the endoplasmic reticulum membrane into vesicles and the selection of cargo molecules for their transport to the Golgi complex (PubMed:17499046, PubMed:18843296, PubMed:20427317). Plays a cen…	COPII vesicle coat [GO:0030127];cytosol [GO:0005829];endoplasmic reticulum exit site [GO:0070971];endoplasmic reticulum membrane [GO:0005789];ER to Golgi transport vesicle membrane [GO:0012507];SNARE binding [GO:0000149];zinc ion binding [GO:0008270];cholesterol homeostasis [GO:0042632];COPII-coated vesicle cargo loading [GO:0090110];endoplasmic reticulum to Golgi vesicle-mediated transport [GO:0…	Human Phenotype description:	Mouse Phenotype description:abnormal liver physiology,decreased body weight,decreased circulating HDL cholesterol level,decreased circulating LDL cholesterol level,decreased circulating alkaline phosphatase level,decreased circulating cholesterol level,decreased circulating free fatty acid level,decreased total body fat amount,increased blood urea nitrogen level	Rat Phenotype description:
2	136934146	C	T	intron_variant	SEC24A	ENSSSCG00000014304	0.569712	-	-	0.704526	2.69412	Stimulator of interferon genes protein (poSTING) (Transmembrane protein 173)-autophagosome [GO:0005776];autophagosome membrane [GO:0000421];cytoplasm [GO:0005737];cytoplasmic vesicle [GO:0031410];endoplasmic reticulum membrane [GO:0005789];endoplasmic reticulum-Golgi intermediate compartment membrane [GO:0033116];Golgi membrane [GO:0000139];mitochondrial outer membrane [GO:0005741];perinuclear re…	Protein transport protein Sec24A (SEC24-related protein A)	FUNCTION: Component of the coat protein complex II (COPII) which promotes the formation of transport vesicles from the endoplasmic reticulum (ER). The coat has two main functions, the physical deformation of the endoplasmic reticulum membrane into vesicles and the selection of cargo molecules for their transport to the Golgi complex (PubMed:17499046, PubMed:18843296, PubMed:20427317). Plays a cen…	COPII vesicle coat [GO:0030127];cytosol [GO:0005829];endoplasmic reticulum exit site [GO:0070971];endoplasmic reticulum membrane [GO:0005789];ER to Golgi transport vesicle membrane [GO:0012507];SNARE binding [GO:0000149];zinc ion binding [GO:0008270];cholesterol homeostasis [GO:0042632];COPII-coated vesicle cargo loading [GO:0090110];endoplasmic reticulum to Golgi vesicle-mediated transport [GO:0…	Human Phenotype description:	Mouse Phenotype description:abnormal liver physiology,decreased body weight,decreased circulating HDL cholesterol level,decreased circulating LDL cholesterol level,decreased circulating alkaline phosphatase level,decreased circulating cholesterol level,decreased circulating free fatty acid level,decreased total body fat amount,increased blood urea nitrogen level	Rat Phenotype description:
2	136820317	A	G	intron_variant	JADE2	ENSSSCG00000014303	0.629808	-	-	0.956985	2.63686	Jade family PHD finger 2-histone acetyltransferase complex [GO:0000123];nucleoplasm [GO:0005654];metal ion binding [GO:0046872];ubiquitin protein ligase activity [GO:0061630];neuron projection extension [GO:1990138];positive regulation of neurogenesis [GO:0050769];protein autoubiquitination [GO:0051865];protein polyubiquitination [GO:0000209];regulation of transcription by RNA polymerase II [GO:0…	E3 ubiquitin-protein ligase Jade-2 (EC 2.3.2.27) (Jade family PHD finger protein 2) (PHD finger protein 15)	FUNCTION: Scaffold subunit of some HBO1 complexes, which have a histone H4 acetyltransferase activity (PubMed:16387653). Acts as an E3 ubiquitin-protein ligase mediating the ubiquitination and subsequent proteasomal degradation of target protein histone demethylase KDM1A (PubMed:25018020). Also acts as a ubiquitin ligase E3 toward itself. Positive regulator of neurogenesis (By similarity). {ECO:0…	extracellular exosome [GO:0070062];histone acetyltransferase complex [GO:0000123];nucleoplasm [GO:0005654];histone H4K12 acetyltransferase activity [GO:0043997];histone H4K5 acetyltransferase activity [GO:0043995];histone H4K8 acetyltransferase activity [GO:0043996];metal ion binding [GO:0046872];protein ubiquitination [GO:0016567];regulation of cell cycle [GO:0051726];regulation of cell growth […	Human Phenotype description:	Mouse Phenotype description:	Rat Phenotype description:
2	136556123	C	T	intergenic_variant	-	-	0.414508	-	-	0.824451	2.60345	-	-	-	-	-	-	-
2	136600379	G	A	intron_variant	CDKL3	ENSSSCG00000014302	0.362981	-	-	0.902714	2.55629	Cyclin dependent kinase like 3-nucleus [GO:0005634];ATP binding [GO:0005524];protein serine/threonine kinase activity [GO:0004674];dendrite extension [GO:0097484];negative regulation of axon extension [GO:0030517];positive regulation of dendrite morphogenesis [GO:0050775]	Cyclin-dependent kinase-like 3 (EC 2.7.11.22) (Serine/threonine-protein kinase NKIAMRE)	-	cytoplasm [GO:0005737];nucleus [GO:0005634];ATP binding [GO:0005524];cyclin-dependent protein serine/threonine kinase activity [GO:0004693];protein kinase activity [GO:0004672];protein serine kinase activity [GO:0106310];protein serine/threonine kinase activity [GO:0004674];dendrite extension [GO:0097484];negative regulation of axon extension [GO:0030517];positive regulation of dendrite morphogen…	Human Phenotype description:	Mouse Phenotype description:	Rat Phenotype description:
2	136562332	G	A	intergenic_variant	-	-	0.372596	-	-	0.947754	2.39815	-	-	-	-	-	-	-
2	136932427	C	T	intron_variant	SEC24A	ENSSSCG00000014304	0.370192	-	-	0.957554	2.34983	Stimulator of interferon genes protein (poSTING) (Transmembrane protein 173)-autophagosome [GO:0005776];autophagosome membrane [GO:0000421];cytoplasm [GO:0005737];cytoplasmic vesicle [GO:0031410];endoplasmic reticulum membrane [GO:0005789];endoplasmic reticulum-Golgi intermediate compartment membrane [GO:0033116];Golgi membrane [GO:0000139];mitochondrial outer membrane [GO:0005741];perinuclear re…	Protein transport protein Sec24A (SEC24-related protein A)	FUNCTION: Component of the coat protein complex II (COPII) which promotes the formation of transport vesicles from the endoplasmic reticulum (ER). The coat has two main functions, the physical deformation of the endoplasmic reticulum membrane into vesicles and the selection of cargo molecules for their transport to the Golgi complex (PubMed:17499046, PubMed:18843296, PubMed:20427317). Plays a cen…	COPII vesicle coat [GO:0030127];cytosol [GO:0005829];endoplasmic reticulum exit site [GO:0070971];endoplasmic reticulum membrane [GO:0005789];ER to Golgi transport vesicle membrane [GO:0012507];SNARE binding [GO:0000149];zinc ion binding [GO:0008270];cholesterol homeostasis [GO:0042632];COPII-coated vesicle cargo loading [GO:0090110];endoplasmic reticulum to Golgi vesicle-mediated transport [GO:0…	Human Phenotype description:	Mouse Phenotype description:abnormal liver physiology,decreased body weight,decreased circulating HDL cholesterol level,decreased circulating LDL cholesterol level,decreased circulating alkaline phosphatase level,decreased circulating cholesterol level,decreased circulating free fatty acid level,decreased total body fat amount,increased blood urea nitrogen level	Rat Phenotype description:
2	136929076	G	A	intron_variant	SEC24A	ENSSSCG00000014304	0.367788	-	-	0.967791	2.34365	Stimulator of interferon genes protein (poSTING) (Transmembrane protein 173)-autophagosome [GO:0005776];autophagosome membrane [GO:0000421];cytoplasm [GO:0005737];cytoplasmic vesicle [GO:0031410];endoplasmic reticulum membrane [GO:0005789];endoplasmic reticulum-Golgi intermediate compartment membrane [GO:0033116];Golgi membrane [GO:0000139];mitochondrial outer membrane [GO:0005741];perinuclear re…	Protein transport protein Sec24A (SEC24-related protein A)	FUNCTION: Component of the coat protein complex II (COPII) which promotes the formation of transport vesicles from the endoplasmic reticulum (ER). The coat has two main functions, the physical deformation of the endoplasmic reticulum membrane into vesicles and the selection of cargo molecules for their transport to the Golgi complex (PubMed:17499046, PubMed:18843296, PubMed:20427317). Plays a cen…	COPII vesicle coat [GO:0030127];cytosol [GO:0005829];endoplasmic reticulum exit site [GO:0070971];endoplasmic reticulum membrane [GO:0005789];ER to Golgi transport vesicle membrane [GO:0012507];SNARE binding [GO:0000149];zinc ion binding [GO:0008270];cholesterol homeostasis [GO:0042632];COPII-coated vesicle cargo loading [GO:0090110];endoplasmic reticulum to Golgi vesicle-mediated transport [GO:0…	Human Phenotype description:	Mouse Phenotype description:abnormal liver physiology,decreased body weight,decreased circulating HDL cholesterol level,decreased circulating LDL cholesterol level,decreased circulating alkaline phosphatase level,decreased circulating cholesterol level,decreased circulating free fatty acid level,decreased total body fat amount,increased blood urea nitrogen level	Rat Phenotype description:
2	136934066	C	T	intron_variant	SEC24A	ENSSSCG00000014304	0.365385	-	-	0.937258	2.34134	Stimulator of interferon genes protein (poSTING) (Transmembrane protein 173)-autophagosome [GO:0005776];autophagosome membrane [GO:0000421];cytoplasm [GO:0005737];cytoplasmic vesicle [GO:0031410];endoplasmic reticulum membrane [GO:0005789];endoplasmic reticulum-Golgi intermediate compartment membrane [GO:0033116];Golgi membrane [GO:0000139];mitochondrial outer membrane [GO:0005741];perinuclear re…	Protein transport protein Sec24A (SEC24-related protein A)	FUNCTION: Component of the coat protein complex II (COPII) which promotes the formation of transport vesicles from the endoplasmic reticulum (ER). The coat has two main functions, the physical deformation of the endoplasmic reticulum membrane into vesicles and the selection of cargo molecules for their transport to the Golgi complex (PubMed:17499046, PubMed:18843296, PubMed:20427317). Plays a cen…	COPII vesicle coat [GO:0030127];cytosol [GO:0005829];endoplasmic reticulum exit site [GO:0070971];endoplasmic reticulum membrane [GO:0005789];ER to Golgi transport vesicle membrane [GO:0012507];SNARE binding [GO:0000149];zinc ion binding [GO:0008270];cholesterol homeostasis [GO:0042632];COPII-coated vesicle cargo loading [GO:0090110];endoplasmic reticulum to Golgi vesicle-mediated transport [GO:0…	Human Phenotype description:	Mouse Phenotype description:abnormal liver physiology,decreased body weight,decreased circulating HDL cholesterol level,decreased circulating LDL cholesterol level,decreased circulating alkaline phosphatase level,decreased circulating cholesterol level,decreased circulating free fatty acid level,decreased total body fat amount,increased blood urea nitrogen level	Rat Phenotype description:
2	136628402	G	T	intron_variant	CDKL3	ENSSSCG00000014302	0.372596	-	-	0.967624	2.23264	Cyclin dependent kinase like 3-nucleus [GO:0005634];ATP binding [GO:0005524];protein serine/threonine kinase activity [GO:0004674];dendrite extension [GO:0097484];negative regulation of axon extension [GO:0030517];positive regulation of dendrite morphogenesis [GO:0050775]	Cyclin-dependent kinase-like 3 (EC 2.7.11.22) (Serine/threonine-protein kinase NKIAMRE)	-	cytoplasm [GO:0005737];nucleus [GO:0005634];ATP binding [GO:0005524];cyclin-dependent protein serine/threonine kinase activity [GO:0004693];protein kinase activity [GO:0004672];protein serine kinase activity [GO:0106310];protein serine/threonine kinase activity [GO:0004674];dendrite extension [GO:0097484];negative regulation of axon extension [GO:0030517];positive regulation of dendrite morphogen…	Human Phenotype description:	Mouse Phenotype description:	Rat Phenotype description:
2	136447609	T	C	intron_variant	TCF7	ENSSSCG00000030680	0.358173	-	-	0.927625	2.21985	Transcription factor 7-nuclear body [GO:0016604];beta-catenin binding [GO:0008013];transcription cis-regulatory region binding [GO:0000976];cellular response to interleukin-4 [GO:0071353];Wnt signaling pathway [GO:0016055]	Transcription factor 7 (TCF-7) (T-cell-specific transcription factor 1) (T-cell factor 1) (TCF-1)	FUNCTION: Transcriptional activator involved in T-cell lymphocyte differentiation. Necessary for the survival of CD4(+) CD8(+) immature thymocytes. Isoforms lacking the N-terminal CTNNB1 binding domain cannot fulfill this role. Binds to the T-lymphocyte-specific enhancer element (5'-WWCAAAG-3') found in the promoter of the CD3E gene. Represses expression of the T-cell receptor gamma gene in alpha…	beta-catenin-TCF complex [GO:1990907];chromatin [GO:0000785];nuclear body [GO:0016604];nucleoplasm [GO:0005654];nucleus [GO:0005634];beta-catenin binding [GO:0008013];DNA-binding transcription factor activity, RNA polymerase II-specific [GO:0000981];DNA-binding transcription repressor activity [GO:0001217];RNA polymerase II cis-regulatory region sequence-specific DNA binding [GO:0000978];sequence…	Human Phenotype description:	Mouse Phenotype description:abnormal T cell differentiation,abnormal forelimb morphology,abnormal memory T cell physiology,abnormal response to tactile stimuli,cataract,decreased CD4-positive alpha beta T cell number,decreased CD8-positive alpha-beta T cell number,decreased T cell number,decreased bone mineral density,decreased double-positive T cell number,decreased single-positive T cell number…	Rat Phenotype description:prostate cancer
2	136664768	C	T	intron_variant	UBE2B	ENSSSCG00000038953	0.367788	-	-	0.967791	2.21651	Ubiquitin-conjugating enzyme E2 B (EC 2.3.2.23) (E2 ubiquitin-conjugating enzyme B) (Ubiquitin carrier protein B) (Ubiquitin-protein ligase B)-cytoplasm [GO:0005737];HULC complex [GO:0033503];nucleus [GO:0005634];plasma membrane [GO:0005886];replication fork [GO:0005657];XY body [GO:0001741];ATP binding [GO:0005524];ubiquitin conjugating enzyme activity [GO:0061631];ubiquitin protein ligase bindi…	Ubiquitin-conjugating enzyme E2 B (EC 2.3.2.23) (E2 ubiquitin-conjugating enzyme B) (RAD6 homolog B) (HR6B) (hHR6B) (Ubiquitin carrier protein B) (Ubiquitin-conjugating enzyme E2-17 kDa) (Ubiquitin-protein ligase B)	FUNCTION: E2 ubiquitin-conjugating enzyme that accepts ubiquitin from the ubiquitin-activating enzyme E1 and transfers it to a E3 ubiquitin-protein ligase (PubMed:16337599, PubMed:17108083, PubMed:17130289, PubMed:1717990, PubMed:20061386). In vitro catalyzes 'Lys-11'-, as well as 'Lys-48'- and 'Lys-63'-linked polyubiquitination (PubMed:20061386). Together with the E3 enzyme BRE1 (RNF20 and/or RN…	chromatin [GO:0000785];cytoplasm [GO:0005737];HULC complex [GO:0033503];nucleoplasm [GO:0005654];nucleus [GO:0005634];plasma membrane [GO:0005886];replication fork [GO:0005657];XY body [GO:0001741];ATP binding [GO:0005524];ubiquitin conjugating enzyme activity [GO:0061631];ubiquitin protein ligase binding [GO:0031625];ubiquitin-protein transferase activity [GO:0004842];apoptotic process [GO:00069…	Human Phenotype description:	Mouse Phenotype description:abnormal behavior,abnormal chiasmata formation,abnormal coat appearance,abnormal double-strand DNA break repair,abnormal gait,abnormal male germ cell apoptosis,abnormal male meiosis,abnormal sperm head morphology,abnormal sperm midpiece morphology,abnormal spermatocyte morphology,abnormal spermatogenesis,asthenozoospermia,decreased circulating triglyceride level,decrea…	Rat Phenotype description:
2	136931568	T	C	intron_variant	SEC24A	ENSSSCG00000014304	0.367788	-	-	0.947299	2.14669	Stimulator of interferon genes protein (poSTING) (Transmembrane protein 173)-autophagosome [GO:0005776];autophagosome membrane [GO:0000421];cytoplasm [GO:0005737];cytoplasmic vesicle [GO:0031410];endoplasmic reticulum membrane [GO:0005789];endoplasmic reticulum-Golgi intermediate compartment membrane [GO:0033116];Golgi membrane [GO:0000139];mitochondrial outer membrane [GO:0005741];perinuclear re…	Protein transport protein Sec24A (SEC24-related protein A)	FUNCTION: Component of the coat protein complex II (COPII) which promotes the formation of transport vesicles from the endoplasmic reticulum (ER). The coat has two main functions, the physical deformation of the endoplasmic reticulum membrane into vesicles and the selection of cargo molecules for their transport to the Golgi complex (PubMed:17499046, PubMed:18843296, PubMed:20427317). Plays a cen…	COPII vesicle coat [GO:0030127];cytosol [GO:0005829];endoplasmic reticulum exit site [GO:0070971];endoplasmic reticulum membrane [GO:0005789];ER to Golgi transport vesicle membrane [GO:0012507];SNARE binding [GO:0000149];zinc ion binding [GO:0008270];cholesterol homeostasis [GO:0042632];COPII-coated vesicle cargo loading [GO:0090110];endoplasmic reticulum to Golgi vesicle-mediated transport [GO:0…	Human Phenotype description:	Mouse Phenotype description:abnormal liver physiology,decreased body weight,decreased circulating HDL cholesterol level,decreased circulating LDL cholesterol level,decreased circulating alkaline phosphatase level,decreased circulating cholesterol level,decreased circulating free fatty acid level,decreased total body fat amount,increased blood urea nitrogen level	Rat Phenotype description:
2	136704626	C	G	intergenic_variant	-	-	0.375	-	-	0.957452	2.1085	-	-	-	-	-	-	-
2	136686572	G	A	upstream_gene_variant	CDKN2AIPNL	ENSSSCG00000037127	0.372596	-	-	0.968028	2.06485	CDKN2A interacting protein N-terminal like	-	-	-	Human Phenotype description:	Mouse Phenotype description:decreased circulating thyroxine level	Rat Phenotype description:
2	136556838	C	T	intergenic_variant	-	-	0.362981	-	-	0.9264	2.04216	-	-	-	-	-	-	-
2	136686725	A	G	upstream_gene_variant	CDKN2AIPNL	ENSSSCG00000037127	0.372596	-	-	0.989188	2.03511	CDKN2A interacting protein N-terminal like	-	-	-	Human Phenotype description:	Mouse Phenotype description:decreased circulating thyroxine level	Rat Phenotype description:
2	136669520	G	A	downstream_gene_variant	UBE2B	ENSSSCG00000038953	0.370192	-	-	0.978375	2.03434	Ubiquitin-conjugating enzyme E2 B (EC 2.3.2.23) (E2 ubiquitin-conjugating enzyme B) (Ubiquitin carrier protein B) (Ubiquitin-protein ligase B)-cytoplasm [GO:0005737];HULC complex [GO:0033503];nucleus [GO:0005634];plasma membrane [GO:0005886];replication fork [GO:0005657];XY body [GO:0001741];ATP binding [GO:0005524];ubiquitin conjugating enzyme activity [GO:0061631];ubiquitin protein ligase bindi…	Ubiquitin-conjugating enzyme E2 B (EC 2.3.2.23) (E2 ubiquitin-conjugating enzyme B) (RAD6 homolog B) (HR6B) (hHR6B) (Ubiquitin carrier protein B) (Ubiquitin-conjugating enzyme E2-17 kDa) (Ubiquitin-protein ligase B)	FUNCTION: E2 ubiquitin-conjugating enzyme that accepts ubiquitin from the ubiquitin-activating enzyme E1 and transfers it to a E3 ubiquitin-protein ligase (PubMed:16337599, PubMed:17108083, PubMed:17130289, PubMed:1717990, PubMed:20061386). In vitro catalyzes 'Lys-11'-, as well as 'Lys-48'- and 'Lys-63'-linked polyubiquitination (PubMed:20061386). Together with the E3 enzyme BRE1 (RNF20 and/or RN…	chromatin [GO:0000785];cytoplasm [GO:0005737];HULC complex [GO:0033503];nucleoplasm [GO:0005654];nucleus [GO:0005634];plasma membrane [GO:0005886];replication fork [GO:0005657];XY body [GO:0001741];ATP binding [GO:0005524];ubiquitin conjugating enzyme activity [GO:0061631];ubiquitin protein ligase binding [GO:0031625];ubiquitin-protein transferase activity [GO:0004842];apoptotic process [GO:00069…	Human Phenotype description:	Mouse Phenotype description:abnormal behavior,abnormal chiasmata formation,abnormal coat appearance,abnormal double-strand DNA break repair,abnormal gait,abnormal male germ cell apoptosis,abnormal male meiosis,abnormal sperm head morphology,abnormal sperm midpiece morphology,abnormal spermatocyte morphology,abnormal spermatogenesis,asthenozoospermia,decreased circulating triglyceride level,decrea…	Rat Phenotype description:
2	136687404	C	T	upstream_gene_variant	CDKN2AIPNL	ENSSSCG00000037127	0.367788	-	-	0.947299	1.98644	CDKN2A interacting protein N-terminal like	-	-	-	Human Phenotype description:	Mouse Phenotype description:decreased circulating thyroxine level	Rat Phenotype description:
2	137095180	A	C	intron_variant	PCBD2	ENSSSCG00000026229	0.372596	-	-	0.946925	1.97175	4a-hydroxytetrahydrobiopterin dehydratase (EC 4.2.1.96)-4-alpha-hydroxytetrahydrobiopterin dehydratase activity [GO:0008124];tetrahydrobiopterin biosynthetic process [GO:0006729]	Pterin-4-alpha-carbinolamine dehydratase 2 (PHS 2) (EC 4.2.1.96) (4-alpha-hydroxy-tetrahydropterin dehydratase 2) (DcoH-like protein DCoHm) (Dimerization cofactor of hepatocyte nuclear factor 1 from muscle) (HNF-1-alpha dimerization cofactor)	FUNCTION: Involved in tetrahydrobiopterin biosynthesis. Seems to both prevent the formation of 7-pterins and accelerate the formation of quinonoid-BH2 (By similarity). {ECO:0000250}.;FUNCTION: Regulates the dimerization of homeodomain protein HNF-1-alpha and enhances its transcriptional activity. {ECO:0000269|PubMed:11980910}.	nucleus [GO:0005634];4-alpha-hydroxytetrahydrobiopterin dehydratase activity [GO:0008124];identical protein binding [GO:0042802];phenylalanine 4-monooxygenase activity [GO:0004505];positive regulation of DNA-templated transcription [GO:0045893];tetrahydrobiopterin biosynthetic process [GO:0006729]	Human Phenotype description:	Mouse Phenotype description:	Rat Phenotype description:
2	136633779	T	C	intron_variant	CDKL3	ENSSSCG00000014302	0.372596	-	-	0.968028	1.96946	Cyclin dependent kinase like 3-nucleus [GO:0005634];ATP binding [GO:0005524];protein serine/threonine kinase activity [GO:0004674];dendrite extension [GO:0097484];negative regulation of axon extension [GO:0030517];positive regulation of dendrite morphogenesis [GO:0050775]	Cyclin-dependent kinase-like 3 (EC 2.7.11.22) (Serine/threonine-protein kinase NKIAMRE)	-	cytoplasm [GO:0005737];nucleus [GO:0005634];ATP binding [GO:0005524];cyclin-dependent protein serine/threonine kinase activity [GO:0004693];protein kinase activity [GO:0004672];protein serine kinase activity [GO:0106310];protein serine/threonine kinase activity [GO:0004674];dendrite extension [GO:0097484];negative regulation of axon extension [GO:0030517];positive regulation of dendrite morphogen…	Human Phenotype description:	Mouse Phenotype description:	Rat Phenotype description:
2	136771302	A	G	intergenic_variant	-	-	0.372596	-	-	0.967624	1.96764	-	-	-	-	-	-	-
2	137003845	G	T	intron_variant	DDX46	ENSSSCG00000026644	0.370192	-	-	0.957554	1.93641	RNA helicase (EC 3.6.4.13)-cytosol [GO:0005829];nuclear lumen [GO:0031981];ATP binding [GO:0005524];hydrolase activity [GO:0016787];nucleic acid binding [GO:0003676];RNA helicase activity [GO:0003724]	Probable ATP-dependent RNA helicase DDX46 (EC 3.6.4.13) (DEAD box protein 46) (PRP5 homolog)	FUNCTION: Component of the 17S U2 SnRNP complex of the spliceosome, a large ribonucleoprotein complex that removes introns from transcribed pre-mRNAs (PubMed:12234937, PubMed:32494006, PubMed:34822310, PubMed:36797247). The 17S U2 SnRNP complex (1) directly participates in early spliceosome assembly and (2) mediates recognition of the intron branch site during pre-mRNA splicing by promoting the s…	Cajal body [GO:0015030];fibrillar center [GO:0001650];nuclear speck [GO:0016607];nucleoplasm [GO:0005654];nucleus [GO:0005634];spliceosomal complex [GO:0005681];U2 snRNP [GO:0005686];U2-type spliceosomal complex [GO:0005684];ATP binding [GO:0005524];ATP hydrolysis activity [GO:0016887];RNA binding [GO:0003723];RNA helicase activity [GO:0003724];mRNA splicing, via spliceosome [GO:0000398];U2-type …	Human Phenotype description:	Mouse Phenotype description:	Rat Phenotype description:
2	136784087	G	A	intron_variant	JADE2	ENSSSCG00000014303	0.372596	-	-	0.989188	1.90773	Jade family PHD finger 2-histone acetyltransferase complex [GO:0000123];nucleoplasm [GO:0005654];metal ion binding [GO:0046872];ubiquitin protein ligase activity [GO:0061630];neuron projection extension [GO:1990138];positive regulation of neurogenesis [GO:0050769];protein autoubiquitination [GO:0051865];protein polyubiquitination [GO:0000209];regulation of transcription by RNA polymerase II [GO:0…	E3 ubiquitin-protein ligase Jade-2 (EC 2.3.2.27) (Jade family PHD finger protein 2) (PHD finger protein 15)	FUNCTION: Scaffold subunit of some HBO1 complexes, which have a histone H4 acetyltransferase activity (PubMed:16387653). Acts as an E3 ubiquitin-protein ligase mediating the ubiquitination and subsequent proteasomal degradation of target protein histone demethylase KDM1A (PubMed:25018020). Also acts as a ubiquitin ligase E3 toward itself. Positive regulator of neurogenesis (By similarity). {ECO:0…	extracellular exosome [GO:0070062];histone acetyltransferase complex [GO:0000123];nucleoplasm [GO:0005654];histone H4K12 acetyltransferase activity [GO:0043997];histone H4K5 acetyltransferase activity [GO:0043995];histone H4K8 acetyltransferase activity [GO:0043996];metal ion binding [GO:0046872];protein ubiquitination [GO:0016567];regulation of cell cycle [GO:0051726];regulation of cell growth […	Human Phenotype description:	Mouse Phenotype description:	Rat Phenotype description:
2	136675242	T	C	downstream_gene_variant	CDKN2AIPNL	ENSSSCG00000037127	0.370192	-	-	0.957554	1.88186	CDKN2A interacting protein N-terminal like	-	-	-	Human Phenotype description:	Mouse Phenotype description:decreased circulating thyroxine level	Rat Phenotype description:
2	137024044	C	T	intron_variant	DDX46	ENSSSCG00000026644	0.364734	-	-	0.947287	1.87714	RNA helicase (EC 3.6.4.13)-cytosol [GO:0005829];nuclear lumen [GO:0031981];ATP binding [GO:0005524];hydrolase activity [GO:0016787];nucleic acid binding [GO:0003676];RNA helicase activity [GO:0003724]	Probable ATP-dependent RNA helicase DDX46 (EC 3.6.4.13) (DEAD box protein 46) (PRP5 homolog)	FUNCTION: Component of the 17S U2 SnRNP complex of the spliceosome, a large ribonucleoprotein complex that removes introns from transcribed pre-mRNAs (PubMed:12234937, PubMed:32494006, PubMed:34822310, PubMed:36797247). The 17S U2 SnRNP complex (1) directly participates in early spliceosome assembly and (2) mediates recognition of the intron branch site during pre-mRNA splicing by promoting the s…	Cajal body [GO:0015030];fibrillar center [GO:0001650];nuclear speck [GO:0016607];nucleoplasm [GO:0005654];nucleus [GO:0005634];spliceosomal complex [GO:0005681];U2 snRNP [GO:0005686];U2-type spliceosomal complex [GO:0005684];ATP binding [GO:0005524];ATP hydrolysis activity [GO:0016887];RNA binding [GO:0003723];RNA helicase activity [GO:0003724];mRNA splicing, via spliceosome [GO:0000398];U2-type …	Human Phenotype description:	Mouse Phenotype description:	Rat Phenotype description:
2	136639124	G	A	intron_variant	CDKL3	ENSSSCG00000014302	0.370192	-	-	0.935833	1.87512	Cyclin dependent kinase like 3-nucleus [GO:0005634];ATP binding [GO:0005524];protein serine/threonine kinase activity [GO:0004674];dendrite extension [GO:0097484];negative regulation of axon extension [GO:0030517];positive regulation of dendrite morphogenesis [GO:0050775]	Cyclin-dependent kinase-like 3 (EC 2.7.11.22) (Serine/threonine-protein kinase NKIAMRE)	-	cytoplasm [GO:0005737];nucleus [GO:0005634];ATP binding [GO:0005524];cyclin-dependent protein serine/threonine kinase activity [GO:0004693];protein kinase activity [GO:0004672];protein serine kinase activity [GO:0106310];protein serine/threonine kinase activity [GO:0004674];dendrite extension [GO:0097484];negative regulation of axon extension [GO:0030517];positive regulation of dendrite morphogen…	Human Phenotype description:	Mouse Phenotype description:	Rat Phenotype description:
2	136836700	G	A	downstream_gene_variant	JADE2	ENSSSCG00000014303	0.365385	-	-	0.957431	1.87088	Jade family PHD finger 2-histone acetyltransferase complex [GO:0000123];nucleoplasm [GO:0005654];metal ion binding [GO:0046872];ubiquitin protein ligase activity [GO:0061630];neuron projection extension [GO:1990138];positive regulation of neurogenesis [GO:0050769];protein autoubiquitination [GO:0051865];protein polyubiquitination [GO:0000209];regulation of transcription by RNA polymerase II [GO:0…	E3 ubiquitin-protein ligase Jade-2 (EC 2.3.2.27) (Jade family PHD finger protein 2) (PHD finger protein 15)	FUNCTION: Scaffold subunit of some HBO1 complexes, which have a histone H4 acetyltransferase activity (PubMed:16387653). Acts as an E3 ubiquitin-protein ligase mediating the ubiquitination and subsequent proteasomal degradation of target protein histone demethylase KDM1A (PubMed:25018020). Also acts as a ubiquitin ligase E3 toward itself. Positive regulator of neurogenesis (By similarity). {ECO:0…	extracellular exosome [GO:0070062];histone acetyltransferase complex [GO:0000123];nucleoplasm [GO:0005654];histone H4K12 acetyltransferase activity [GO:0043997];histone H4K5 acetyltransferase activity [GO:0043995];histone H4K8 acetyltransferase activity [GO:0043996];metal ion binding [GO:0046872];protein ubiquitination [GO:0016567];regulation of cell cycle [GO:0051726];regulation of cell growth […	Human Phenotype description:	Mouse Phenotype description:	Rat Phenotype description:
2	136930891	C	T	intron_variant	SEC24A	ENSSSCG00000014304	0.372596	-	-	0.947754	1.79061	Stimulator of interferon genes protein (poSTING) (Transmembrane protein 173)-autophagosome [GO:0005776];autophagosome membrane [GO:0000421];cytoplasm [GO:0005737];cytoplasmic vesicle [GO:0031410];endoplasmic reticulum membrane [GO:0005789];endoplasmic reticulum-Golgi intermediate compartment membrane [GO:0033116];Golgi membrane [GO:0000139];mitochondrial outer membrane [GO:0005741];perinuclear re…	Protein transport protein Sec24A (SEC24-related protein A)	FUNCTION: Component of the coat protein complex II (COPII) which promotes the formation of transport vesicles from the endoplasmic reticulum (ER). The coat has two main functions, the physical deformation of the endoplasmic reticulum membrane into vesicles and the selection of cargo molecules for their transport to the Golgi complex (PubMed:17499046, PubMed:18843296, PubMed:20427317). Plays a cen…	COPII vesicle coat [GO:0030127];cytosol [GO:0005829];endoplasmic reticulum exit site [GO:0070971];endoplasmic reticulum membrane [GO:0005789];ER to Golgi transport vesicle membrane [GO:0012507];SNARE binding [GO:0000149];zinc ion binding [GO:0008270];cholesterol homeostasis [GO:0042632];COPII-coated vesicle cargo loading [GO:0090110];endoplasmic reticulum to Golgi vesicle-mediated transport [GO:0…	Human Phenotype description:	Mouse Phenotype description:abnormal liver physiology,decreased body weight,decreased circulating HDL cholesterol level,decreased circulating LDL cholesterol level,decreased circulating alkaline phosphatase level,decreased circulating cholesterol level,decreased circulating free fatty acid level,decreased total body fat amount,increased blood urea nitrogen level	Rat Phenotype description:
2	136422326	C	T	upstream_gene_variant	TCF7	ENSSSCG00000030680	0.353365	-	-	0.908757	1.77061	Transcription factor 7-nuclear body [GO:0016604];beta-catenin binding [GO:0008013];transcription cis-regulatory region binding [GO:0000976];cellular response to interleukin-4 [GO:0071353];Wnt signaling pathway [GO:0016055]	Transcription factor 7 (TCF-7) (T-cell-specific transcription factor 1) (T-cell factor 1) (TCF-1)	FUNCTION: Transcriptional activator involved in T-cell lymphocyte differentiation. Necessary for the survival of CD4(+) CD8(+) immature thymocytes. Isoforms lacking the N-terminal CTNNB1 binding domain cannot fulfill this role. Binds to the T-lymphocyte-specific enhancer element (5'-WWCAAAG-3') found in the promoter of the CD3E gene. Represses expression of the T-cell receptor gamma gene in alpha…	beta-catenin-TCF complex [GO:1990907];chromatin [GO:0000785];nuclear body [GO:0016604];nucleoplasm [GO:0005654];nucleus [GO:0005634];beta-catenin binding [GO:0008013];DNA-binding transcription factor activity, RNA polymerase II-specific [GO:0000981];DNA-binding transcription repressor activity [GO:0001217];RNA polymerase II cis-regulatory region sequence-specific DNA binding [GO:0000978];sequence…	Human Phenotype description:	Mouse Phenotype description:abnormal T cell differentiation,abnormal forelimb morphology,abnormal memory T cell physiology,abnormal response to tactile stimuli,cataract,decreased CD4-positive alpha beta T cell number,decreased CD8-positive alpha-beta T cell number,decreased T cell number,decreased bone mineral density,decreased double-positive T cell number,decreased single-positive T cell number…	Rat Phenotype description:prostate cancer
2	136674386	C	G	downstream_gene_variant	CDKN2AIPNL	ENSSSCG00000037127	0.367788	-	-	0.967791	1.76349	CDKN2A interacting protein N-terminal like	-	-	-	Human Phenotype description:	Mouse Phenotype description:decreased circulating thyroxine level	Rat Phenotype description:
2	136718432	G	A	intergenic_variant	-	-	0.370192	-	-	0.956985	1.73349	-	-	-	-	-	-	-
2	136674610	G	A	downstream_gene_variant	CDKN2AIPNL	ENSSSCG00000037127	0.367788	-	-	0.947299	1.71754	CDKN2A interacting protein N-terminal like	-	-	-	Human Phenotype description:	Mouse Phenotype description:decreased circulating thyroxine level	Rat Phenotype description:
2	136646586	G	A	intron_variant	CDKL3	ENSSSCG00000014302	0.372596	-	-	0.968028	1.71648	Cyclin dependent kinase like 3-nucleus [GO:0005634];ATP binding [GO:0005524];protein serine/threonine kinase activity [GO:0004674];dendrite extension [GO:0097484];negative regulation of axon extension [GO:0030517];positive regulation of dendrite morphogenesis [GO:0050775]	Cyclin-dependent kinase-like 3 (EC 2.7.11.22) (Serine/threonine-protein kinase NKIAMRE)	-	cytoplasm [GO:0005737];nucleus [GO:0005634];ATP binding [GO:0005524];cyclin-dependent protein serine/threonine kinase activity [GO:0004693];protein kinase activity [GO:0004672];protein serine kinase activity [GO:0106310];protein serine/threonine kinase activity [GO:0004674];dendrite extension [GO:0097484];negative regulation of axon extension [GO:0030517];positive regulation of dendrite morphogen…	Human Phenotype description:	Mouse Phenotype description:	Rat Phenotype description:
2	136690532	G	A	upstream_gene_variant	CDKN2AIPNL	ENSSSCG00000037127	0.365385	-	-	0.978715	1.69661	CDKN2A interacting protein N-terminal like	-	-	-	Human Phenotype description:	Mouse Phenotype description:decreased circulating thyroxine level	Rat Phenotype description:
2	136671931	G	A	downstream_gene_variant	UBE2B	ENSSSCG00000038953	0.367788	-	-	0.967791	1.55525	Ubiquitin-conjugating enzyme E2 B (EC 2.3.2.23) (E2 ubiquitin-conjugating enzyme B) (Ubiquitin carrier protein B) (Ubiquitin-protein ligase B)-cytoplasm [GO:0005737];HULC complex [GO:0033503];nucleus [GO:0005634];plasma membrane [GO:0005886];replication fork [GO:0005657];XY body [GO:0001741];ATP binding [GO:0005524];ubiquitin conjugating enzyme activity [GO:0061631];ubiquitin protein ligase bindi…	Ubiquitin-conjugating enzyme E2 B (EC 2.3.2.23) (E2 ubiquitin-conjugating enzyme B) (RAD6 homolog B) (HR6B) (hHR6B) (Ubiquitin carrier protein B) (Ubiquitin-conjugating enzyme E2-17 kDa) (Ubiquitin-protein ligase B)	FUNCTION: E2 ubiquitin-conjugating enzyme that accepts ubiquitin from the ubiquitin-activating enzyme E1 and transfers it to a E3 ubiquitin-protein ligase (PubMed:16337599, PubMed:17108083, PubMed:17130289, PubMed:1717990, PubMed:20061386). In vitro catalyzes 'Lys-11'-, as well as 'Lys-48'- and 'Lys-63'-linked polyubiquitination (PubMed:20061386). Together with the E3 enzyme BRE1 (RNF20 and/or RN…	chromatin [GO:0000785];cytoplasm [GO:0005737];HULC complex [GO:0033503];nucleoplasm [GO:0005654];nucleus [GO:0005634];plasma membrane [GO:0005886];replication fork [GO:0005657];XY body [GO:0001741];ATP binding [GO:0005524];ubiquitin conjugating enzyme activity [GO:0061631];ubiquitin protein ligase binding [GO:0031625];ubiquitin-protein transferase activity [GO:0004842];apoptotic process [GO:00069…	Human Phenotype description:	Mouse Phenotype description:abnormal behavior,abnormal chiasmata formation,abnormal coat appearance,abnormal double-strand DNA break repair,abnormal gait,abnormal male germ cell apoptosis,abnormal male meiosis,abnormal sperm head morphology,abnormal sperm midpiece morphology,abnormal spermatocyte morphology,abnormal spermatogenesis,asthenozoospermia,decreased circulating triglyceride level,decrea…	Rat Phenotype description:
2	136671577	T	C	downstream_gene_variant	UBE2B	ENSSSCG00000038953	0.365385	-	-	0.957431	1.52922	Ubiquitin-conjugating enzyme E2 B (EC 2.3.2.23) (E2 ubiquitin-conjugating enzyme B) (Ubiquitin carrier protein B) (Ubiquitin-protein ligase B)-cytoplasm [GO:0005737];HULC complex [GO:0033503];nucleus [GO:0005634];plasma membrane [GO:0005886];replication fork [GO:0005657];XY body [GO:0001741];ATP binding [GO:0005524];ubiquitin conjugating enzyme activity [GO:0061631];ubiquitin protein ligase bindi…	Ubiquitin-conjugating enzyme E2 B (EC 2.3.2.23) (E2 ubiquitin-conjugating enzyme B) (RAD6 homolog B) (HR6B) (hHR6B) (Ubiquitin carrier protein B) (Ubiquitin-conjugating enzyme E2-17 kDa) (Ubiquitin-protein ligase B)	FUNCTION: E2 ubiquitin-conjugating enzyme that accepts ubiquitin from the ubiquitin-activating enzyme E1 and transfers it to a E3 ubiquitin-protein ligase (PubMed:16337599, PubMed:17108083, PubMed:17130289, PubMed:1717990, PubMed:20061386). In vitro catalyzes 'Lys-11'-, as well as 'Lys-48'- and 'Lys-63'-linked polyubiquitination (PubMed:20061386). Together with the E3 enzyme BRE1 (RNF20 and/or RN…	chromatin [GO:0000785];cytoplasm [GO:0005737];HULC complex [GO:0033503];nucleoplasm [GO:0005654];nucleus [GO:0005634];plasma membrane [GO:0005886];replication fork [GO:0005657];XY body [GO:0001741];ATP binding [GO:0005524];ubiquitin conjugating enzyme activity [GO:0061631];ubiquitin protein ligase binding [GO:0031625];ubiquitin-protein transferase activity [GO:0004842];apoptotic process [GO:00069…	Human Phenotype description:	Mouse Phenotype description:abnormal behavior,abnormal chiasmata formation,abnormal coat appearance,abnormal double-strand DNA break repair,abnormal gait,abnormal male germ cell apoptosis,abnormal male meiosis,abnormal sperm head morphology,abnormal sperm midpiece morphology,abnormal spermatocyte morphology,abnormal spermatogenesis,asthenozoospermia,decreased circulating triglyceride level,decrea…	Rat Phenotype description:
2	136931413	C	T	intron_variant	SEC24A	ENSSSCG00000014304	0.370192	-	-	0.957554	1.48352	Stimulator of interferon genes protein (poSTING) (Transmembrane protein 173)-autophagosome [GO:0005776];autophagosome membrane [GO:0000421];cytoplasm [GO:0005737];cytoplasmic vesicle [GO:0031410];endoplasmic reticulum membrane [GO:0005789];endoplasmic reticulum-Golgi intermediate compartment membrane [GO:0033116];Golgi membrane [GO:0000139];mitochondrial outer membrane [GO:0005741];perinuclear re…	Protein transport protein Sec24A (SEC24-related protein A)	FUNCTION: Component of the coat protein complex II (COPII) which promotes the formation of transport vesicles from the endoplasmic reticulum (ER). The coat has two main functions, the physical deformation of the endoplasmic reticulum membrane into vesicles and the selection of cargo molecules for their transport to the Golgi complex (PubMed:17499046, PubMed:18843296, PubMed:20427317). Plays a cen…	COPII vesicle coat [GO:0030127];cytosol [GO:0005829];endoplasmic reticulum exit site [GO:0070971];endoplasmic reticulum membrane [GO:0005789];ER to Golgi transport vesicle membrane [GO:0012507];SNARE binding [GO:0000149];zinc ion binding [GO:0008270];cholesterol homeostasis [GO:0042632];COPII-coated vesicle cargo loading [GO:0090110];endoplasmic reticulum to Golgi vesicle-mediated transport [GO:0…	Human Phenotype description:	Mouse Phenotype description:abnormal liver physiology,decreased body weight,decreased circulating HDL cholesterol level,decreased circulating LDL cholesterol level,decreased circulating alkaline phosphatase level,decreased circulating cholesterol level,decreased circulating free fatty acid level,decreased total body fat amount,increased blood urea nitrogen level	Rat Phenotype description:
2	136663524	C	T	intron_variant	UBE2B	ENSSSCG00000038953	0.372596	-	-	0.946925	1.46938	Ubiquitin-conjugating enzyme E2 B (EC 2.3.2.23) (E2 ubiquitin-conjugating enzyme B) (Ubiquitin carrier protein B) (Ubiquitin-protein ligase B)-cytoplasm [GO:0005737];HULC complex [GO:0033503];nucleus [GO:0005634];plasma membrane [GO:0005886];replication fork [GO:0005657];XY body [GO:0001741];ATP binding [GO:0005524];ubiquitin conjugating enzyme activity [GO:0061631];ubiquitin protein ligase bindi…	Ubiquitin-conjugating enzyme E2 B (EC 2.3.2.23) (E2 ubiquitin-conjugating enzyme B) (RAD6 homolog B) (HR6B) (hHR6B) (Ubiquitin carrier protein B) (Ubiquitin-conjugating enzyme E2-17 kDa) (Ubiquitin-protein ligase B)	FUNCTION: E2 ubiquitin-conjugating enzyme that accepts ubiquitin from the ubiquitin-activating enzyme E1 and transfers it to a E3 ubiquitin-protein ligase (PubMed:16337599, PubMed:17108083, PubMed:17130289, PubMed:1717990, PubMed:20061386). In vitro catalyzes 'Lys-11'-, as well as 'Lys-48'- and 'Lys-63'-linked polyubiquitination (PubMed:20061386). Together with the E3 enzyme BRE1 (RNF20 and/or RN…	chromatin [GO:0000785];cytoplasm [GO:0005737];HULC complex [GO:0033503];nucleoplasm [GO:0005654];nucleus [GO:0005634];plasma membrane [GO:0005886];replication fork [GO:0005657];XY body [GO:0001741];ATP binding [GO:0005524];ubiquitin conjugating enzyme activity [GO:0061631];ubiquitin protein ligase binding [GO:0031625];ubiquitin-protein transferase activity [GO:0004842];apoptotic process [GO:00069…	Human Phenotype description:	Mouse Phenotype description:abnormal behavior,abnormal chiasmata formation,abnormal coat appearance,abnormal double-strand DNA break repair,abnormal gait,abnormal male germ cell apoptosis,abnormal male meiosis,abnormal sperm head morphology,abnormal sperm midpiece morphology,abnormal spermatocyte morphology,abnormal spermatogenesis,asthenozoospermia,decreased circulating triglyceride level,decrea…	Rat Phenotype description:
2	136933175	A	C	intron_variant	SEC24A	ENSSSCG00000014304	0.367788	-	-	0.967791	1.46742	Stimulator of interferon genes protein (poSTING) (Transmembrane protein 173)-autophagosome [GO:0005776];autophagosome membrane [GO:0000421];cytoplasm [GO:0005737];cytoplasmic vesicle [GO:0031410];endoplasmic reticulum membrane [GO:0005789];endoplasmic reticulum-Golgi intermediate compartment membrane [GO:0033116];Golgi membrane [GO:0000139];mitochondrial outer membrane [GO:0005741];perinuclear re…	Protein transport protein Sec24A (SEC24-related protein A)	FUNCTION: Component of the coat protein complex II (COPII) which promotes the formation of transport vesicles from the endoplasmic reticulum (ER). The coat has two main functions, the physical deformation of the endoplasmic reticulum membrane into vesicles and the selection of cargo molecules for their transport to the Golgi complex (PubMed:17499046, PubMed:18843296, PubMed:20427317). Plays a cen…	COPII vesicle coat [GO:0030127];cytosol [GO:0005829];endoplasmic reticulum exit site [GO:0070971];endoplasmic reticulum membrane [GO:0005789];ER to Golgi transport vesicle membrane [GO:0012507];SNARE binding [GO:0000149];zinc ion binding [GO:0008270];cholesterol homeostasis [GO:0042632];COPII-coated vesicle cargo loading [GO:0090110];endoplasmic reticulum to Golgi vesicle-mediated transport [GO:0…	Human Phenotype description:	Mouse Phenotype description:abnormal liver physiology,decreased body weight,decreased circulating HDL cholesterol level,decreased circulating LDL cholesterol level,decreased circulating alkaline phosphatase level,decreased circulating cholesterol level,decreased circulating free fatty acid level,decreased total body fat amount,increased blood urea nitrogen level	Rat Phenotype description:
2	136621592	C	T	intron_variant	CDKL3	ENSSSCG00000014302	0.372596	-	-	0.967624	1.45964	Cyclin dependent kinase like 3-nucleus [GO:0005634];ATP binding [GO:0005524];protein serine/threonine kinase activity [GO:0004674];dendrite extension [GO:0097484];negative regulation of axon extension [GO:0030517];positive regulation of dendrite morphogenesis [GO:0050775]	Cyclin-dependent kinase-like 3 (EC 2.7.11.22) (Serine/threonine-protein kinase NKIAMRE)	-	cytoplasm [GO:0005737];nucleus [GO:0005634];ATP binding [GO:0005524];cyclin-dependent protein serine/threonine kinase activity [GO:0004693];protein kinase activity [GO:0004672];protein serine kinase activity [GO:0106310];protein serine/threonine kinase activity [GO:0004674];dendrite extension [GO:0097484];negative regulation of axon extension [GO:0030517];positive regulation of dendrite morphogen…	Human Phenotype description:	Mouse Phenotype description:	Rat Phenotype description:
2	136542103	A	T	intergenic_variant	-	-	0.360577	-	-	0.916626	1.42034	-	-	-	-	-	-	-
2	136621352	C	T	intron_variant	CDKL3	ENSSSCG00000014302	0.367788	-	-	0.947299	1.41831	Cyclin dependent kinase like 3-nucleus [GO:0005634];ATP binding [GO:0005524];protein serine/threonine kinase activity [GO:0004674];dendrite extension [GO:0097484];negative regulation of axon extension [GO:0030517];positive regulation of dendrite morphogenesis [GO:0050775]	Cyclin-dependent kinase-like 3 (EC 2.7.11.22) (Serine/threonine-protein kinase NKIAMRE)	-	cytoplasm [GO:0005737];nucleus [GO:0005634];ATP binding [GO:0005524];cyclin-dependent protein serine/threonine kinase activity [GO:0004693];protein kinase activity [GO:0004672];protein serine kinase activity [GO:0106310];protein serine/threonine kinase activity [GO:0004674];dendrite extension [GO:0097484];negative regulation of axon extension [GO:0030517];positive regulation of dendrite morphogen…	Human Phenotype description:	Mouse Phenotype description:	Rat Phenotype description:
2	136674977	C	T	downstream_gene_variant	CDKN2AIPNL	ENSSSCG00000037127	0.370192	-	-	0.956985	1.40317	CDKN2A interacting protein N-terminal like	-	-	-	Human Phenotype description:	Mouse Phenotype description:decreased circulating thyroxine level	Rat Phenotype description:
2	136689339	G	A	upstream_gene_variant	CDKN2AIPNL	ENSSSCG00000037127	0.375	-	-	0.958124	1.30924	CDKN2A interacting protein N-terminal like	-	-	-	Human Phenotype description:	Mouse Phenotype description:decreased circulating thyroxine level	Rat Phenotype description:
2	136689190	A	G	upstream_gene_variant	CDKN2AIPNL	ENSSSCG00000037127	0.372596	-	-	0.968028	1.28485	CDKN2A interacting protein N-terminal like	-	-	-	Human Phenotype description:	Mouse Phenotype description:decreased circulating thyroxine level	Rat Phenotype description:
2	137024711	G	A	intron_variant	DDX46	ENSSSCG00000026644	0.370192	-	-	0.935833	1.27867	RNA helicase (EC 3.6.4.13)-cytosol [GO:0005829];nuclear lumen [GO:0031981];ATP binding [GO:0005524];hydrolase activity [GO:0016787];nucleic acid binding [GO:0003676];RNA helicase activity [GO:0003724]	Probable ATP-dependent RNA helicase DDX46 (EC 3.6.4.13) (DEAD box protein 46) (PRP5 homolog)	FUNCTION: Component of the 17S U2 SnRNP complex of the spliceosome, a large ribonucleoprotein complex that removes introns from transcribed pre-mRNAs (PubMed:12234937, PubMed:32494006, PubMed:34822310, PubMed:36797247). The 17S U2 SnRNP complex (1) directly participates in early spliceosome assembly and (2) mediates recognition of the intron branch site during pre-mRNA splicing by promoting the s…	Cajal body [GO:0015030];fibrillar center [GO:0001650];nuclear speck [GO:0016607];nucleoplasm [GO:0005654];nucleus [GO:0005634];spliceosomal complex [GO:0005681];U2 snRNP [GO:0005686];U2-type spliceosomal complex [GO:0005684];ATP binding [GO:0005524];ATP hydrolysis activity [GO:0016887];RNA binding [GO:0003723];RNA helicase activity [GO:0003724];mRNA splicing, via spliceosome [GO:0000398];U2-type …	Human Phenotype description:	Mouse Phenotype description:	Rat Phenotype description:
2	136690458	G	A	upstream_gene_variant	CDKN2AIPNL	ENSSSCG00000037127	0.367788	-	-	0.967791	1.27446	CDKN2A interacting protein N-terminal like	-	-	-	Human Phenotype description:	Mouse Phenotype description:decreased circulating thyroxine level	Rat Phenotype description:
2	136615338	T	A	intron_variant	CDKL3	ENSSSCG00000014302	0.377404	-	-	0.926948	1.26984	Cyclin dependent kinase like 3-nucleus [GO:0005634];ATP binding [GO:0005524];protein serine/threonine kinase activity [GO:0004674];dendrite extension [GO:0097484];negative regulation of axon extension [GO:0030517];positive regulation of dendrite morphogenesis [GO:0050775]	Cyclin-dependent kinase-like 3 (EC 2.7.11.22) (Serine/threonine-protein kinase NKIAMRE)	-	cytoplasm [GO:0005737];nucleus [GO:0005634];ATP binding [GO:0005524];cyclin-dependent protein serine/threonine kinase activity [GO:0004693];protein kinase activity [GO:0004672];protein serine kinase activity [GO:0106310];protein serine/threonine kinase activity [GO:0004674];dendrite extension [GO:0097484];negative regulation of axon extension [GO:0030517];positive regulation of dendrite morphogen…	Human Phenotype description:	Mouse Phenotype description:	Rat Phenotype description:
2	136675271	A	C	downstream_gene_variant	CDKN2AIPNL	ENSSSCG00000037127	0.370192	-	-	0.957554	1.26138	CDKN2A interacting protein N-terminal like	-	-	-	Human Phenotype description:	Mouse Phenotype description:decreased circulating thyroxine level	Rat Phenotype description:
2	136746688	A	T	intergenic_variant	-	-	0.365385	-	-	0.957431	1.24516	-	-	-	-	-	-	-
2	136670311	T	A	downstream_gene_variant	UBE2B	ENSSSCG00000038953	0.36715	-	-	0.957431	1.24243	Ubiquitin-conjugating enzyme E2 B (EC 2.3.2.23) (E2 ubiquitin-conjugating enzyme B) (Ubiquitin carrier protein B) (Ubiquitin-protein ligase B)-cytoplasm [GO:0005737];HULC complex [GO:0033503];nucleus [GO:0005634];plasma membrane [GO:0005886];replication fork [GO:0005657];XY body [GO:0001741];ATP binding [GO:0005524];ubiquitin conjugating enzyme activity [GO:0061631];ubiquitin protein ligase bindi…	Ubiquitin-conjugating enzyme E2 B (EC 2.3.2.23) (E2 ubiquitin-conjugating enzyme B) (RAD6 homolog B) (HR6B) (hHR6B) (Ubiquitin carrier protein B) (Ubiquitin-conjugating enzyme E2-17 kDa) (Ubiquitin-protein ligase B)	FUNCTION: E2 ubiquitin-conjugating enzyme that accepts ubiquitin from the ubiquitin-activating enzyme E1 and transfers it to a E3 ubiquitin-protein ligase (PubMed:16337599, PubMed:17108083, PubMed:17130289, PubMed:1717990, PubMed:20061386). In vitro catalyzes 'Lys-11'-, as well as 'Lys-48'- and 'Lys-63'-linked polyubiquitination (PubMed:20061386). Together with the E3 enzyme BRE1 (RNF20 and/or RN…	chromatin [GO:0000785];cytoplasm [GO:0005737];HULC complex [GO:0033503];nucleoplasm [GO:0005654];nucleus [GO:0005634];plasma membrane [GO:0005886];replication fork [GO:0005657];XY body [GO:0001741];ATP binding [GO:0005524];ubiquitin conjugating enzyme activity [GO:0061631];ubiquitin protein ligase binding [GO:0031625];ubiquitin-protein transferase activity [GO:0004842];apoptotic process [GO:00069…	Human Phenotype description:	Mouse Phenotype description:abnormal behavior,abnormal chiasmata formation,abnormal coat appearance,abnormal double-strand DNA break repair,abnormal gait,abnormal male germ cell apoptosis,abnormal male meiosis,abnormal sperm head morphology,abnormal sperm midpiece morphology,abnormal spermatocyte morphology,abnormal spermatogenesis,asthenozoospermia,decreased circulating triglyceride level,decrea…	Rat Phenotype description:
2	136690605	G	T	upstream_gene_variant	CDKN2AIPNL	ENSSSCG00000037127	0.365385	-	-	0.978715	1.2216	CDKN2A interacting protein N-terminal like	-	-	-	Human Phenotype description:	Mouse Phenotype description:decreased circulating thyroxine level	Rat Phenotype description:
2	136670901	C	T	downstream_gene_variant	UBE2B	ENSSSCG00000038953	0.372596	-	-	0.989188	1.21136	Ubiquitin-conjugating enzyme E2 B (EC 2.3.2.23) (E2 ubiquitin-conjugating enzyme B) (Ubiquitin carrier protein B) (Ubiquitin-protein ligase B)-cytoplasm [GO:0005737];HULC complex [GO:0033503];nucleus [GO:0005634];plasma membrane [GO:0005886];replication fork [GO:0005657];XY body [GO:0001741];ATP binding [GO:0005524];ubiquitin conjugating enzyme activity [GO:0061631];ubiquitin protein ligase bindi…	Ubiquitin-conjugating enzyme E2 B (EC 2.3.2.23) (E2 ubiquitin-conjugating enzyme B) (RAD6 homolog B) (HR6B) (hHR6B) (Ubiquitin carrier protein B) (Ubiquitin-conjugating enzyme E2-17 kDa) (Ubiquitin-protein ligase B)	FUNCTION: E2 ubiquitin-conjugating enzyme that accepts ubiquitin from the ubiquitin-activating enzyme E1 and transfers it to a E3 ubiquitin-protein ligase (PubMed:16337599, PubMed:17108083, PubMed:17130289, PubMed:1717990, PubMed:20061386). In vitro catalyzes 'Lys-11'-, as well as 'Lys-48'- and 'Lys-63'-linked polyubiquitination (PubMed:20061386). Together with the E3 enzyme BRE1 (RNF20 and/or RN…	chromatin [GO:0000785];cytoplasm [GO:0005737];HULC complex [GO:0033503];nucleoplasm [GO:0005654];nucleus [GO:0005634];plasma membrane [GO:0005886];replication fork [GO:0005657];XY body [GO:0001741];ATP binding [GO:0005524];ubiquitin conjugating enzyme activity [GO:0061631];ubiquitin protein ligase binding [GO:0031625];ubiquitin-protein transferase activity [GO:0004842];apoptotic process [GO:00069…	Human Phenotype description:	Mouse Phenotype description:abnormal behavior,abnormal chiasmata formation,abnormal coat appearance,abnormal double-strand DNA break repair,abnormal gait,abnormal male germ cell apoptosis,abnormal male meiosis,abnormal sperm head morphology,abnormal sperm midpiece morphology,abnormal spermatocyte morphology,abnormal spermatogenesis,asthenozoospermia,decreased circulating triglyceride level,decrea…	Rat Phenotype description:
2	136689111	T	C	upstream_gene_variant	CDKN2AIPNL	ENSSSCG00000037127	0.372596	-	-	0.968028	1.18085	CDKN2A interacting protein N-terminal like	-	-	-	Human Phenotype description:	Mouse Phenotype description:decreased circulating thyroxine level	Rat Phenotype description:
2	136674016	G	C	downstream_gene_variant	CDKN2AIPNL	ENSSSCG00000037127	0.370192	-	-	0.978375	1.13347	CDKN2A interacting protein N-terminal like	-	-	-	Human Phenotype description:	Mouse Phenotype description:decreased circulating thyroxine level	Rat Phenotype description:
2	136602924	C	T	intron_variant	CDKL3	ENSSSCG00000014302	0.367788	-	-	0.947299	1.13231	Cyclin dependent kinase like 3-nucleus [GO:0005634];ATP binding [GO:0005524];protein serine/threonine kinase activity [GO:0004674];dendrite extension [GO:0097484];negative regulation of axon extension [GO:0030517];positive regulation of dendrite morphogenesis [GO:0050775]	Cyclin-dependent kinase-like 3 (EC 2.7.11.22) (Serine/threonine-protein kinase NKIAMRE)	-	cytoplasm [GO:0005737];nucleus [GO:0005634];ATP binding [GO:0005524];cyclin-dependent protein serine/threonine kinase activity [GO:0004693];protein kinase activity [GO:0004672];protein serine kinase activity [GO:0106310];protein serine/threonine kinase activity [GO:0004674];dendrite extension [GO:0097484];negative regulation of axon extension [GO:0030517];positive regulation of dendrite morphogen…	Human Phenotype description:	Mouse Phenotype description:	Rat Phenotype description:
2	136627083	C	T	intron_variant	CDKL3	ENSSSCG00000014302	0.370192	-	-	0.978375	1.12467	Cyclin dependent kinase like 3-nucleus [GO:0005634];ATP binding [GO:0005524];protein serine/threonine kinase activity [GO:0004674];dendrite extension [GO:0097484];negative regulation of axon extension [GO:0030517];positive regulation of dendrite morphogenesis [GO:0050775]	Cyclin-dependent kinase-like 3 (EC 2.7.11.22) (Serine/threonine-protein kinase NKIAMRE)	-	cytoplasm [GO:0005737];nucleus [GO:0005634];ATP binding [GO:0005524];cyclin-dependent protein serine/threonine kinase activity [GO:0004693];protein kinase activity [GO:0004672];protein serine kinase activity [GO:0106310];protein serine/threonine kinase activity [GO:0004674];dendrite extension [GO:0097484];negative regulation of axon extension [GO:0030517];positive regulation of dendrite morphogen…	Human Phenotype description:	Mouse Phenotype description:	Rat Phenotype description:
2	136674052	C	T	downstream_gene_variant	CDKN2AIPNL	ENSSSCG00000037127	0.372596	-	-	0.968028	1.10599	CDKN2A interacting protein N-terminal like	-	-	-	Human Phenotype description:	Mouse Phenotype description:decreased circulating thyroxine level	Rat Phenotype description:
2	136671123	A	G	downstream_gene_variant	UBE2B	ENSSSCG00000038953	0.375	-	-	0.938368	1.05759	Ubiquitin-conjugating enzyme E2 B (EC 2.3.2.23) (E2 ubiquitin-conjugating enzyme B) (Ubiquitin carrier protein B) (Ubiquitin-protein ligase B)-cytoplasm [GO:0005737];HULC complex [GO:0033503];nucleus [GO:0005634];plasma membrane [GO:0005886];replication fork [GO:0005657];XY body [GO:0001741];ATP binding [GO:0005524];ubiquitin conjugating enzyme activity [GO:0061631];ubiquitin protein ligase bindi…	Ubiquitin-conjugating enzyme E2 B (EC 2.3.2.23) (E2 ubiquitin-conjugating enzyme B) (RAD6 homolog B) (HR6B) (hHR6B) (Ubiquitin carrier protein B) (Ubiquitin-conjugating enzyme E2-17 kDa) (Ubiquitin-protein ligase B)	FUNCTION: E2 ubiquitin-conjugating enzyme that accepts ubiquitin from the ubiquitin-activating enzyme E1 and transfers it to a E3 ubiquitin-protein ligase (PubMed:16337599, PubMed:17108083, PubMed:17130289, PubMed:1717990, PubMed:20061386). In vitro catalyzes 'Lys-11'-, as well as 'Lys-48'- and 'Lys-63'-linked polyubiquitination (PubMed:20061386). Together with the E3 enzyme BRE1 (RNF20 and/or RN…	chromatin [GO:0000785];cytoplasm [GO:0005737];HULC complex [GO:0033503];nucleoplasm [GO:0005654];nucleus [GO:0005634];plasma membrane [GO:0005886];replication fork [GO:0005657];XY body [GO:0001741];ATP binding [GO:0005524];ubiquitin conjugating enzyme activity [GO:0061631];ubiquitin protein ligase binding [GO:0031625];ubiquitin-protein transferase activity [GO:0004842];apoptotic process [GO:00069…	Human Phenotype description:	Mouse Phenotype description:abnormal behavior,abnormal chiasmata formation,abnormal coat appearance,abnormal double-strand DNA break repair,abnormal gait,abnormal male germ cell apoptosis,abnormal male meiosis,abnormal sperm head morphology,abnormal sperm midpiece morphology,abnormal spermatocyte morphology,abnormal spermatogenesis,asthenozoospermia,decreased circulating triglyceride level,decrea…	Rat Phenotype description:
2	136915145	G	A	intron_variant	SEC24A	ENSSSCG00000014304	0.367788	-	-	0.967791	1.05647	Stimulator of interferon genes protein (poSTING) (Transmembrane protein 173)-autophagosome [GO:0005776];autophagosome membrane [GO:0000421];cytoplasm [GO:0005737];cytoplasmic vesicle [GO:0031410];endoplasmic reticulum membrane [GO:0005789];endoplasmic reticulum-Golgi intermediate compartment membrane [GO:0033116];Golgi membrane [GO:0000139];mitochondrial outer membrane [GO:0005741];perinuclear re…	Protein transport protein Sec24A (SEC24-related protein A)	FUNCTION: Component of the coat protein complex II (COPII) which promotes the formation of transport vesicles from the endoplasmic reticulum (ER). The coat has two main functions, the physical deformation of the endoplasmic reticulum membrane into vesicles and the selection of cargo molecules for their transport to the Golgi complex (PubMed:17499046, PubMed:18843296, PubMed:20427317). Plays a cen…	COPII vesicle coat [GO:0030127];cytosol [GO:0005829];endoplasmic reticulum exit site [GO:0070971];endoplasmic reticulum membrane [GO:0005789];ER to Golgi transport vesicle membrane [GO:0012507];SNARE binding [GO:0000149];zinc ion binding [GO:0008270];cholesterol homeostasis [GO:0042632];COPII-coated vesicle cargo loading [GO:0090110];endoplasmic reticulum to Golgi vesicle-mediated transport [GO:0…	Human Phenotype description:	Mouse Phenotype description:abnormal liver physiology,decreased body weight,decreased circulating HDL cholesterol level,decreased circulating LDL cholesterol level,decreased circulating alkaline phosphatase level,decreased circulating cholesterol level,decreased circulating free fatty acid level,decreased total body fat amount,increased blood urea nitrogen level	Rat Phenotype description:
2	137028227	G	A	3_prime_UTR_variant	DDX46	ENSSSCG00000026644	0.362981	-	-	0.927424	1.03642	RNA helicase (EC 3.6.4.13)-cytosol [GO:0005829];nuclear lumen [GO:0031981];ATP binding [GO:0005524];hydrolase activity [GO:0016787];nucleic acid binding [GO:0003676];RNA helicase activity [GO:0003724]	Probable ATP-dependent RNA helicase DDX46 (EC 3.6.4.13) (DEAD box protein 46) (PRP5 homolog)	FUNCTION: Component of the 17S U2 SnRNP complex of the spliceosome, a large ribonucleoprotein complex that removes introns from transcribed pre-mRNAs (PubMed:12234937, PubMed:32494006, PubMed:34822310, PubMed:36797247). The 17S U2 SnRNP complex (1) directly participates in early spliceosome assembly and (2) mediates recognition of the intron branch site during pre-mRNA splicing by promoting the s…	Cajal body [GO:0015030];fibrillar center [GO:0001650];nuclear speck [GO:0016607];nucleoplasm [GO:0005654];nucleus [GO:0005634];spliceosomal complex [GO:0005681];U2 snRNP [GO:0005686];U2-type spliceosomal complex [GO:0005684];ATP binding [GO:0005524];ATP hydrolysis activity [GO:0016887];RNA binding [GO:0003723];RNA helicase activity [GO:0003724];mRNA splicing, via spliceosome [GO:0000398];U2-type …	Human Phenotype description:	Mouse Phenotype description:	Rat Phenotype description:
2	136929261	G	C	intron_variant	SEC24A	ENSSSCG00000014304	0.367788	-	-	0.946573	1.0222	Stimulator of interferon genes protein (poSTING) (Transmembrane protein 173)-autophagosome [GO:0005776];autophagosome membrane [GO:0000421];cytoplasm [GO:0005737];cytoplasmic vesicle [GO:0031410];endoplasmic reticulum membrane [GO:0005789];endoplasmic reticulum-Golgi intermediate compartment membrane [GO:0033116];Golgi membrane [GO:0000139];mitochondrial outer membrane [GO:0005741];perinuclear re…	Protein transport protein Sec24A (SEC24-related protein A)	FUNCTION: Component of the coat protein complex II (COPII) which promotes the formation of transport vesicles from the endoplasmic reticulum (ER). The coat has two main functions, the physical deformation of the endoplasmic reticulum membrane into vesicles and the selection of cargo molecules for their transport to the Golgi complex (PubMed:17499046, PubMed:18843296, PubMed:20427317). Plays a cen…	COPII vesicle coat [GO:0030127];cytosol [GO:0005829];endoplasmic reticulum exit site [GO:0070971];endoplasmic reticulum membrane [GO:0005789];ER to Golgi transport vesicle membrane [GO:0012507];SNARE binding [GO:0000149];zinc ion binding [GO:0008270];cholesterol homeostasis [GO:0042632];COPII-coated vesicle cargo loading [GO:0090110];endoplasmic reticulum to Golgi vesicle-mediated transport [GO:0…	Human Phenotype description:	Mouse Phenotype description:abnormal liver physiology,decreased body weight,decreased circulating HDL cholesterol level,decreased circulating LDL cholesterol level,decreased circulating alkaline phosphatase level,decreased circulating cholesterol level,decreased circulating free fatty acid level,decreased total body fat amount,increased blood urea nitrogen level	Rat Phenotype description:
2	136420447	G	A	upstream_gene_variant	TCF7	ENSSSCG00000030680	0.360577	-	-	0.916626	0.99464	Transcription factor 7-nuclear body [GO:0016604];beta-catenin binding [GO:0008013];transcription cis-regulatory region binding [GO:0000976];cellular response to interleukin-4 [GO:0071353];Wnt signaling pathway [GO:0016055]	Transcription factor 7 (TCF-7) (T-cell-specific transcription factor 1) (T-cell factor 1) (TCF-1)	FUNCTION: Transcriptional activator involved in T-cell lymphocyte differentiation. Necessary for the survival of CD4(+) CD8(+) immature thymocytes. Isoforms lacking the N-terminal CTNNB1 binding domain cannot fulfill this role. Binds to the T-lymphocyte-specific enhancer element (5'-WWCAAAG-3') found in the promoter of the CD3E gene. Represses expression of the T-cell receptor gamma gene in alpha…	beta-catenin-TCF complex [GO:1990907];chromatin [GO:0000785];nuclear body [GO:0016604];nucleoplasm [GO:0005654];nucleus [GO:0005634];beta-catenin binding [GO:0008013];DNA-binding transcription factor activity, RNA polymerase II-specific [GO:0000981];DNA-binding transcription repressor activity [GO:0001217];RNA polymerase II cis-regulatory region sequence-specific DNA binding [GO:0000978];sequence…	Human Phenotype description:	Mouse Phenotype description:abnormal T cell differentiation,abnormal forelimb morphology,abnormal memory T cell physiology,abnormal response to tactile stimuli,cataract,decreased CD4-positive alpha beta T cell number,decreased CD8-positive alpha-beta T cell number,decreased T cell number,decreased bone mineral density,decreased double-positive T cell number,decreased single-positive T cell number…	Rat Phenotype description:prostate cancer
2	136689103	C	T	upstream_gene_variant	CDKN2AIPNL	ENSSSCG00000037127	0.375	-	-	0.958124	0.97776	CDKN2A interacting protein N-terminal like	-	-	-	Human Phenotype description:	Mouse Phenotype description:decreased circulating thyroxine level	Rat Phenotype description:
2	136686317	T	C	upstream_gene_variant	CDKN2AIPNL	ENSSSCG00000037127	0.370192	-	-	0.956985	0.96657	CDKN2A interacting protein N-terminal like	-	-	-	Human Phenotype description:	Mouse Phenotype description:decreased circulating thyroxine level	Rat Phenotype description:
2	136687126	C	A	upstream_gene_variant	CDKN2AIPNL	ENSSSCG00000037127	0.370192	-	-	0.978375	0.95862	CDKN2A interacting protein N-terminal like	-	-	-	Human Phenotype description:	Mouse Phenotype description:decreased circulating thyroxine level	Rat Phenotype description:
2	136690526	G	A	upstream_gene_variant	CDKN2AIPNL	ENSSSCG00000037127	0.364734	-	-	0.968407	0.95768	CDKN2A interacting protein N-terminal like	-	-	-	Human Phenotype description:	Mouse Phenotype description:decreased circulating thyroxine level	Rat Phenotype description:
2	136674513	C	G	downstream_gene_variant	CDKN2AIPNL	ENSSSCG00000037127	0.365385	-	-	0.957431	0.95719	CDKN2A interacting protein N-terminal like	-	-	-	Human Phenotype description:	Mouse Phenotype description:decreased circulating thyroxine level	Rat Phenotype description:
2	136931475	A	G	intron_variant	SEC24A	ENSSSCG00000014304	0.370192	-	-	0.957554	0.95496	Stimulator of interferon genes protein (poSTING) (Transmembrane protein 173)-autophagosome [GO:0005776];autophagosome membrane [GO:0000421];cytoplasm [GO:0005737];cytoplasmic vesicle [GO:0031410];endoplasmic reticulum membrane [GO:0005789];endoplasmic reticulum-Golgi intermediate compartment membrane [GO:0033116];Golgi membrane [GO:0000139];mitochondrial outer membrane [GO:0005741];perinuclear re…	Protein transport protein Sec24A (SEC24-related protein A)	FUNCTION: Component of the coat protein complex II (COPII) which promotes the formation of transport vesicles from the endoplasmic reticulum (ER). The coat has two main functions, the physical deformation of the endoplasmic reticulum membrane into vesicles and the selection of cargo molecules for their transport to the Golgi complex (PubMed:17499046, PubMed:18843296, PubMed:20427317). Plays a cen…	COPII vesicle coat [GO:0030127];cytosol [GO:0005829];endoplasmic reticulum exit site [GO:0070971];endoplasmic reticulum membrane [GO:0005789];ER to Golgi transport vesicle membrane [GO:0012507];SNARE binding [GO:0000149];zinc ion binding [GO:0008270];cholesterol homeostasis [GO:0042632];COPII-coated vesicle cargo loading [GO:0090110];endoplasmic reticulum to Golgi vesicle-mediated transport [GO:0…	Human Phenotype description:	Mouse Phenotype description:abnormal liver physiology,decreased body weight,decreased circulating HDL cholesterol level,decreased circulating LDL cholesterol level,decreased circulating alkaline phosphatase level,decreased circulating cholesterol level,decreased circulating free fatty acid level,decreased total body fat amount,increased blood urea nitrogen level	Rat Phenotype description:
2	136976399	C	T	intron_variant	DDX46	ENSSSCG00000026644	0.365385	-	-	0.957431	0.88408	RNA helicase (EC 3.6.4.13)-cytosol [GO:0005829];nuclear lumen [GO:0031981];ATP binding [GO:0005524];hydrolase activity [GO:0016787];nucleic acid binding [GO:0003676];RNA helicase activity [GO:0003724]	Probable ATP-dependent RNA helicase DDX46 (EC 3.6.4.13) (DEAD box protein 46) (PRP5 homolog)	FUNCTION: Component of the 17S U2 SnRNP complex of the spliceosome, a large ribonucleoprotein complex that removes introns from transcribed pre-mRNAs (PubMed:12234937, PubMed:32494006, PubMed:34822310, PubMed:36797247). The 17S U2 SnRNP complex (1) directly participates in early spliceosome assembly and (2) mediates recognition of the intron branch site during pre-mRNA splicing by promoting the s…	Cajal body [GO:0015030];fibrillar center [GO:0001650];nuclear speck [GO:0016607];nucleoplasm [GO:0005654];nucleus [GO:0005634];spliceosomal complex [GO:0005681];U2 snRNP [GO:0005686];U2-type spliceosomal complex [GO:0005684];ATP binding [GO:0005524];ATP hydrolysis activity [GO:0016887];RNA binding [GO:0003723];RNA helicase activity [GO:0003724];mRNA splicing, via spliceosome [GO:0000398];U2-type …	Human Phenotype description:	Mouse Phenotype description:	Rat Phenotype description:
2	136834651	G	A	downstream_gene_variant	JADE2	ENSSSCG00000014303	0.367788	-	-	0.967791	0.77756	Jade family PHD finger 2-histone acetyltransferase complex [GO:0000123];nucleoplasm [GO:0005654];metal ion binding [GO:0046872];ubiquitin protein ligase activity [GO:0061630];neuron projection extension [GO:1990138];positive regulation of neurogenesis [GO:0050769];protein autoubiquitination [GO:0051865];protein polyubiquitination [GO:0000209];regulation of transcription by RNA polymerase II [GO:0…	E3 ubiquitin-protein ligase Jade-2 (EC 2.3.2.27) (Jade family PHD finger protein 2) (PHD finger protein 15)	FUNCTION: Scaffold subunit of some HBO1 complexes, which have a histone H4 acetyltransferase activity (PubMed:16387653). Acts as an E3 ubiquitin-protein ligase mediating the ubiquitination and subsequent proteasomal degradation of target protein histone demethylase KDM1A (PubMed:25018020). Also acts as a ubiquitin ligase E3 toward itself. Positive regulator of neurogenesis (By similarity). {ECO:0…	extracellular exosome [GO:0070062];histone acetyltransferase complex [GO:0000123];nucleoplasm [GO:0005654];histone H4K12 acetyltransferase activity [GO:0043997];histone H4K5 acetyltransferase activity [GO:0043995];histone H4K8 acetyltransferase activity [GO:0043996];metal ion binding [GO:0046872];protein ubiquitination [GO:0016567];regulation of cell cycle [GO:0051726];regulation of cell growth […	Human Phenotype description:	Mouse Phenotype description:	Rat Phenotype description:
2	136687162	G	A	upstream_gene_variant	CDKN2AIPNL	ENSSSCG00000037127	0.370192	-	-	0.978375	0.76342	CDKN2A interacting protein N-terminal like	-	-	-	Human Phenotype description:	Mouse Phenotype description:decreased circulating thyroxine level	Rat Phenotype description:
2	136769184	C	T	intergenic_variant	-	-	0.365385	-	-	0.937258	0.74577	-	-	-	-	-	-	-
2	136728445	C	A	intergenic_variant	-	-	0.370192	-	-	0.978375	0.74046	-	-	-	-	-	-	-
2	136948446	G	A	splice_region_variant&intron_variant	SEC24A	ENSSSCG00000014304	0.372596	-	-	0.946925	0.69004	Stimulator of interferon genes protein (poSTING) (Transmembrane protein 173)-autophagosome [GO:0005776];autophagosome membrane [GO:0000421];cytoplasm [GO:0005737];cytoplasmic vesicle [GO:0031410];endoplasmic reticulum membrane [GO:0005789];endoplasmic reticulum-Golgi intermediate compartment membrane [GO:0033116];Golgi membrane [GO:0000139];mitochondrial outer membrane [GO:0005741];perinuclear re…	Protein transport protein Sec24A (SEC24-related protein A)	FUNCTION: Component of the coat protein complex II (COPII) which promotes the formation of transport vesicles from the endoplasmic reticulum (ER). The coat has two main functions, the physical deformation of the endoplasmic reticulum membrane into vesicles and the selection of cargo molecules for their transport to the Golgi complex (PubMed:17499046, PubMed:18843296, PubMed:20427317). Plays a cen…	COPII vesicle coat [GO:0030127];cytosol [GO:0005829];endoplasmic reticulum exit site [GO:0070971];endoplasmic reticulum membrane [GO:0005789];ER to Golgi transport vesicle membrane [GO:0012507];SNARE binding [GO:0000149];zinc ion binding [GO:0008270];cholesterol homeostasis [GO:0042632];COPII-coated vesicle cargo loading [GO:0090110];endoplasmic reticulum to Golgi vesicle-mediated transport [GO:0…	Human Phenotype description:	Mouse Phenotype description:abnormal liver physiology,decreased body weight,decreased circulating HDL cholesterol level,decreased circulating LDL cholesterol level,decreased circulating alkaline phosphatase level,decreased circulating cholesterol level,decreased circulating free fatty acid level,decreased total body fat amount,increased blood urea nitrogen level	Rat Phenotype description:
2	137053693	G	A	downstream_gene_variant	C5orf24	ENSSSCG00000034954	0.362981	-	-	0.947287	0.64886	Chromosome 2 C5orf24 homolog	-	-	-	Human Phenotype description:	Mouse Phenotype description:	Rat Phenotype description:
2	136668521	C	G	downstream_gene_variant	UBE2B	ENSSSCG00000038953	0.377404	-	-	0.889303	0.64543	Ubiquitin-conjugating enzyme E2 B (EC 2.3.2.23) (E2 ubiquitin-conjugating enzyme B) (Ubiquitin carrier protein B) (Ubiquitin-protein ligase B)-cytoplasm [GO:0005737];HULC complex [GO:0033503];nucleus [GO:0005634];plasma membrane [GO:0005886];replication fork [GO:0005657];XY body [GO:0001741];ATP binding [GO:0005524];ubiquitin conjugating enzyme activity [GO:0061631];ubiquitin protein ligase bindi…	Ubiquitin-conjugating enzyme E2 B (EC 2.3.2.23) (E2 ubiquitin-conjugating enzyme B) (RAD6 homolog B) (HR6B) (hHR6B) (Ubiquitin carrier protein B) (Ubiquitin-conjugating enzyme E2-17 kDa) (Ubiquitin-protein ligase B)	FUNCTION: E2 ubiquitin-conjugating enzyme that accepts ubiquitin from the ubiquitin-activating enzyme E1 and transfers it to a E3 ubiquitin-protein ligase (PubMed:16337599, PubMed:17108083, PubMed:17130289, PubMed:1717990, PubMed:20061386). In vitro catalyzes 'Lys-11'-, as well as 'Lys-48'- and 'Lys-63'-linked polyubiquitination (PubMed:20061386). Together with the E3 enzyme BRE1 (RNF20 and/or RN…	chromatin [GO:0000785];cytoplasm [GO:0005737];HULC complex [GO:0033503];nucleoplasm [GO:0005654];nucleus [GO:0005634];plasma membrane [GO:0005886];replication fork [GO:0005657];XY body [GO:0001741];ATP binding [GO:0005524];ubiquitin conjugating enzyme activity [GO:0061631];ubiquitin protein ligase binding [GO:0031625];ubiquitin-protein transferase activity [GO:0004842];apoptotic process [GO:00069…	Human Phenotype description:	Mouse Phenotype description:abnormal behavior,abnormal chiasmata formation,abnormal coat appearance,abnormal double-strand DNA break repair,abnormal gait,abnormal male germ cell apoptosis,abnormal male meiosis,abnormal sperm head morphology,abnormal sperm midpiece morphology,abnormal spermatocyte morphology,abnormal spermatogenesis,asthenozoospermia,decreased circulating triglyceride level,decrea…	Rat Phenotype description:
2	136820515	G	C	intron_variant	JADE2	ENSSSCG00000014303	0.629808	-	-	0.956985	0.55147	Jade family PHD finger 2-histone acetyltransferase complex [GO:0000123];nucleoplasm [GO:0005654];metal ion binding [GO:0046872];ubiquitin protein ligase activity [GO:0061630];neuron projection extension [GO:1990138];positive regulation of neurogenesis [GO:0050769];protein autoubiquitination [GO:0051865];protein polyubiquitination [GO:0000209];regulation of transcription by RNA polymerase II [GO:0…	E3 ubiquitin-protein ligase Jade-2 (EC 2.3.2.27) (Jade family PHD finger protein 2) (PHD finger protein 15)	FUNCTION: Scaffold subunit of some HBO1 complexes, which have a histone H4 acetyltransferase activity (PubMed:16387653). Acts as an E3 ubiquitin-protein ligase mediating the ubiquitination and subsequent proteasomal degradation of target protein histone demethylase KDM1A (PubMed:25018020). Also acts as a ubiquitin ligase E3 toward itself. Positive regulator of neurogenesis (By similarity). {ECO:0…	extracellular exosome [GO:0070062];histone acetyltransferase complex [GO:0000123];nucleoplasm [GO:0005654];histone H4K12 acetyltransferase activity [GO:0043997];histone H4K5 acetyltransferase activity [GO:0043995];histone H4K8 acetyltransferase activity [GO:0043996];metal ion binding [GO:0046872];protein ubiquitination [GO:0016567];regulation of cell cycle [GO:0051726];regulation of cell growth […	Human Phenotype description:	Mouse Phenotype description:	Rat Phenotype description:
2	137072045	G	A	intron_variant	TXNDC15	ENSSSCG00000026106	0.367788	-	-	0.947299	0.53782	Thioredoxin domain containing 15-cilium [GO:0005929];membrane [GO:0016020];cilium assembly [GO:0060271];positive regulation of smoothened signaling pathway [GO:0045880]	Thioredoxin domain-containing protein 15	FUNCTION: Acts as a positive regulator of ciliary hedgehog signaling (By similarity). Involved in ciliogenesis (PubMed:27894351). {ECO:0000250|UniProtKB:Q6P6J9, ECO:0000269|PubMed:27894351}.	ciliary membrane [GO:0060170];cilium [GO:0005929];cilium assembly [GO:0060271];positive regulation of smoothened signaling pathway [GO:0045880]	Human Phenotype description:	Mouse Phenotype description:	Rat Phenotype description:
2	136686937	C	T	upstream_gene_variant	CDKN2AIPNL	ENSSSCG00000037127	0.367788	-	-	0.967502	0.49813	CDKN2A interacting protein N-terminal like	-	-	-	Human Phenotype description:	Mouse Phenotype description:decreased circulating thyroxine level	Rat Phenotype description:
2	136842136	G	A	downstream_gene_variant	SAR1B	ENSSSCG00000014305	0.372596	-	-	0.967624	0.46285	Small COPII coat GTPase SAR1B (EC 3.6.5.2)-COPII vesicle coat [GO:0030127];cytosol [GO:0005829];endoplasmic reticulum exit site [GO:0070971];endoplasmic reticulum membrane [GO:0005789];Golgi cisterna membrane [GO:0032580];lysosomal membrane [GO:0005765];G protein activity [GO:0003925];GTP binding [GO:0005525];GTPase activity [GO:0003924];metal ion binding [GO:0046872];COPII vesicle coating [GO:00…	Small COPII coat GTPase SAR1B (EC 3.6.5.2) (GTP-binding protein B) (GTBPB) (Secretion-associated Ras-related GTPase 1B)	FUNCTION: Small GTPase that cycles between an active GTP-bound and an inactive GDP-bound state and mainly functions in vesicle-mediated endoplasmic reticulum (ER) to Golgi transport. The active GTP-bound form inserts into the endoplasmic reticulum membrane where it recruits the remainder of the coat protein complex II/COPII (PubMed:23433038, PubMed:32358066, PubMed:33186557, PubMed:36369712). The…	COPII vesicle coat [GO:0030127];cytosol [GO:0005829];endoplasmic reticulum exit site [GO:0070971];endoplasmic reticulum membrane [GO:0005789];ER to Golgi transport vesicle membrane [GO:0012507];Golgi cisterna membrane [GO:0032580];lysosomal membrane [GO:0005765];amino acid sensor activity [GO:0140785];G protein activity [GO:0003925];GTP binding [GO:0005525];GTPase activity [GO:0003924];metal ion …	Human Phenotype description:CHYLOMICRON RETENTION DISEASE	Mouse Phenotype description:abnormal skin condition,decreased circulating HDL cholesterol level,decreased circulating LDL cholesterol level,decreased circulating alanine transaminase level,decreased circulating cholesterol level,decreased circulating free fatty acid level,increased circulating free fatty acid level,preweaning lethality complete penetrance	Rat Phenotype description:
2	137036381	T	A	intron_variant	C5orf24	ENSSSCG00000034954	0.370192	-	-	0.978375	0.45216	Chromosome 2 C5orf24 homolog	-	-	-	Human Phenotype description:	Mouse Phenotype description:	Rat Phenotype description:
2	136667301	C	T	3_prime_UTR_variant	UBE2B	ENSSSCG00000038953	0.370192	-	-	0.957554	0.41034	Ubiquitin-conjugating enzyme E2 B (EC 2.3.2.23) (E2 ubiquitin-conjugating enzyme B) (Ubiquitin carrier protein B) (Ubiquitin-protein ligase B)-cytoplasm [GO:0005737];HULC complex [GO:0033503];nucleus [GO:0005634];plasma membrane [GO:0005886];replication fork [GO:0005657];XY body [GO:0001741];ATP binding [GO:0005524];ubiquitin conjugating enzyme activity [GO:0061631];ubiquitin protein ligase bindi…	Ubiquitin-conjugating enzyme E2 B (EC 2.3.2.23) (E2 ubiquitin-conjugating enzyme B) (RAD6 homolog B) (HR6B) (hHR6B) (Ubiquitin carrier protein B) (Ubiquitin-conjugating enzyme E2-17 kDa) (Ubiquitin-protein ligase B)	FUNCTION: E2 ubiquitin-conjugating enzyme that accepts ubiquitin from the ubiquitin-activating enzyme E1 and transfers it to a E3 ubiquitin-protein ligase (PubMed:16337599, PubMed:17108083, PubMed:17130289, PubMed:1717990, PubMed:20061386). In vitro catalyzes 'Lys-11'-, as well as 'Lys-48'- and 'Lys-63'-linked polyubiquitination (PubMed:20061386). Together with the E3 enzyme BRE1 (RNF20 and/or RN…	chromatin [GO:0000785];cytoplasm [GO:0005737];HULC complex [GO:0033503];nucleoplasm [GO:0005654];nucleus [GO:0005634];plasma membrane [GO:0005886];replication fork [GO:0005657];XY body [GO:0001741];ATP binding [GO:0005524];ubiquitin conjugating enzyme activity [GO:0061631];ubiquitin protein ligase binding [GO:0031625];ubiquitin-protein transferase activity [GO:0004842];apoptotic process [GO:00069…	Human Phenotype description:	Mouse Phenotype description:abnormal behavior,abnormal chiasmata formation,abnormal coat appearance,abnormal double-strand DNA break repair,abnormal gait,abnormal male germ cell apoptosis,abnormal male meiosis,abnormal sperm head morphology,abnormal sperm midpiece morphology,abnormal spermatocyte morphology,abnormal spermatogenesis,asthenozoospermia,decreased circulating triglyceride level,decrea…	Rat Phenotype description:
2	136674540	G	A	downstream_gene_variant	CDKN2AIPNL	ENSSSCG00000037127	0.367788	-	-	0.967791	0.40214	CDKN2A interacting protein N-terminal like	-	-	-	Human Phenotype description:	Mouse Phenotype description:decreased circulating thyroxine level	Rat Phenotype description:
2	136674560	G	A	downstream_gene_variant	CDKN2AIPNL	ENSSSCG00000037127	0.367788	-	-	0.946573	0.39241	CDKN2A interacting protein N-terminal like	-	-	-	Human Phenotype description:	Mouse Phenotype description:decreased circulating thyroxine level	Rat Phenotype description:
2	136835968	C	A	downstream_gene_variant	JADE2	ENSSSCG00000014303	0.365385	-	-	0.957431	0.38741	Jade family PHD finger 2-histone acetyltransferase complex [GO:0000123];nucleoplasm [GO:0005654];metal ion binding [GO:0046872];ubiquitin protein ligase activity [GO:0061630];neuron projection extension [GO:1990138];positive regulation of neurogenesis [GO:0050769];protein autoubiquitination [GO:0051865];protein polyubiquitination [GO:0000209];regulation of transcription by RNA polymerase II [GO:0…	E3 ubiquitin-protein ligase Jade-2 (EC 2.3.2.27) (Jade family PHD finger protein 2) (PHD finger protein 15)	FUNCTION: Scaffold subunit of some HBO1 complexes, which have a histone H4 acetyltransferase activity (PubMed:16387653). Acts as an E3 ubiquitin-protein ligase mediating the ubiquitination and subsequent proteasomal degradation of target protein histone demethylase KDM1A (PubMed:25018020). Also acts as a ubiquitin ligase E3 toward itself. Positive regulator of neurogenesis (By similarity). {ECO:0…	extracellular exosome [GO:0070062];histone acetyltransferase complex [GO:0000123];nucleoplasm [GO:0005654];histone H4K12 acetyltransferase activity [GO:0043997];histone H4K5 acetyltransferase activity [GO:0043995];histone H4K8 acetyltransferase activity [GO:0043996];metal ion binding [GO:0046872];protein ubiquitination [GO:0016567];regulation of cell cycle [GO:0051726];regulation of cell growth […	Human Phenotype description:	Mouse Phenotype description:	Rat Phenotype description:
2	136722273	C	T	intergenic_variant	-	-	0.370192	-	-	0.978375	0.38598	-	-	-	-	-	-	-
2	136941040	T	A	intron_variant	SEC24A	ENSSSCG00000014304	0.367788	-	-	0.967791	0.37821	Stimulator of interferon genes protein (poSTING) (Transmembrane protein 173)-autophagosome [GO:0005776];autophagosome membrane [GO:0000421];cytoplasm [GO:0005737];cytoplasmic vesicle [GO:0031410];endoplasmic reticulum membrane [GO:0005789];endoplasmic reticulum-Golgi intermediate compartment membrane [GO:0033116];Golgi membrane [GO:0000139];mitochondrial outer membrane [GO:0005741];perinuclear re…	Protein transport protein Sec24A (SEC24-related protein A)	FUNCTION: Component of the coat protein complex II (COPII) which promotes the formation of transport vesicles from the endoplasmic reticulum (ER). The coat has two main functions, the physical deformation of the endoplasmic reticulum membrane into vesicles and the selection of cargo molecules for their transport to the Golgi complex (PubMed:17499046, PubMed:18843296, PubMed:20427317). Plays a cen…	COPII vesicle coat [GO:0030127];cytosol [GO:0005829];endoplasmic reticulum exit site [GO:0070971];endoplasmic reticulum membrane [GO:0005789];ER to Golgi transport vesicle membrane [GO:0012507];SNARE binding [GO:0000149];zinc ion binding [GO:0008270];cholesterol homeostasis [GO:0042632];COPII-coated vesicle cargo loading [GO:0090110];endoplasmic reticulum to Golgi vesicle-mediated transport [GO:0…	Human Phenotype description:	Mouse Phenotype description:abnormal liver physiology,decreased body weight,decreased circulating HDL cholesterol level,decreased circulating LDL cholesterol level,decreased circulating alkaline phosphatase level,decreased circulating cholesterol level,decreased circulating free fatty acid level,decreased total body fat amount,increased blood urea nitrogen level	Rat Phenotype description:
2	137034369	G	A	intron_variant	C5orf24	ENSSSCG00000034954	0.367788	-	-	0.967791	0.37518	Chromosome 2 C5orf24 homolog	-	-	-	Human Phenotype description:	Mouse Phenotype description:	Rat Phenotype description:
2	136947667	G	A	intron_variant	SEC24A	ENSSSCG00000014304	0.362981	-	-	0.9264	0.35432	Stimulator of interferon genes protein (poSTING) (Transmembrane protein 173)-autophagosome [GO:0005776];autophagosome membrane [GO:0000421];cytoplasm [GO:0005737];cytoplasmic vesicle [GO:0031410];endoplasmic reticulum membrane [GO:0005789];endoplasmic reticulum-Golgi intermediate compartment membrane [GO:0033116];Golgi membrane [GO:0000139];mitochondrial outer membrane [GO:0005741];perinuclear re…	Protein transport protein Sec24A (SEC24-related protein A)	FUNCTION: Component of the coat protein complex II (COPII) which promotes the formation of transport vesicles from the endoplasmic reticulum (ER). The coat has two main functions, the physical deformation of the endoplasmic reticulum membrane into vesicles and the selection of cargo molecules for their transport to the Golgi complex (PubMed:17499046, PubMed:18843296, PubMed:20427317). Plays a cen…	COPII vesicle coat [GO:0030127];cytosol [GO:0005829];endoplasmic reticulum exit site [GO:0070971];endoplasmic reticulum membrane [GO:0005789];ER to Golgi transport vesicle membrane [GO:0012507];SNARE binding [GO:0000149];zinc ion binding [GO:0008270];cholesterol homeostasis [GO:0042632];COPII-coated vesicle cargo loading [GO:0090110];endoplasmic reticulum to Golgi vesicle-mediated transport [GO:0…	Human Phenotype description:	Mouse Phenotype description:abnormal liver physiology,decreased body weight,decreased circulating HDL cholesterol level,decreased circulating LDL cholesterol level,decreased circulating alkaline phosphatase level,decreased circulating cholesterol level,decreased circulating free fatty acid level,decreased total body fat amount,increased blood urea nitrogen level	Rat Phenotype description:
2	137088774	T	A	intron_variant	PCBD2	ENSSSCG00000026229	0.367788	-	-	0.967791	0.32575	4a-hydroxytetrahydrobiopterin dehydratase (EC 4.2.1.96)-4-alpha-hydroxytetrahydrobiopterin dehydratase activity [GO:0008124];tetrahydrobiopterin biosynthetic process [GO:0006729]	Pterin-4-alpha-carbinolamine dehydratase 2 (PHS 2) (EC 4.2.1.96) (4-alpha-hydroxy-tetrahydropterin dehydratase 2) (DcoH-like protein DCoHm) (Dimerization cofactor of hepatocyte nuclear factor 1 from muscle) (HNF-1-alpha dimerization cofactor)	FUNCTION: Involved in tetrahydrobiopterin biosynthesis. Seems to both prevent the formation of 7-pterins and accelerate the formation of quinonoid-BH2 (By similarity). {ECO:0000250}.;FUNCTION: Regulates the dimerization of homeodomain protein HNF-1-alpha and enhances its transcriptional activity. {ECO:0000269|PubMed:11980910}.	nucleus [GO:0005634];4-alpha-hydroxytetrahydrobiopterin dehydratase activity [GO:0008124];identical protein binding [GO:0042802];phenylalanine 4-monooxygenase activity [GO:0004505];positive regulation of DNA-templated transcription [GO:0045893];tetrahydrobiopterin biosynthetic process [GO:0006729]	Human Phenotype description:	Mouse Phenotype description:	Rat Phenotype description:
2	136929350	G	A	intron_variant	SEC24A	ENSSSCG00000014304	0.372596	-	-	0.946925	0.3067	Stimulator of interferon genes protein (poSTING) (Transmembrane protein 173)-autophagosome [GO:0005776];autophagosome membrane [GO:0000421];cytoplasm [GO:0005737];cytoplasmic vesicle [GO:0031410];endoplasmic reticulum membrane [GO:0005789];endoplasmic reticulum-Golgi intermediate compartment membrane [GO:0033116];Golgi membrane [GO:0000139];mitochondrial outer membrane [GO:0005741];perinuclear re…	Protein transport protein Sec24A (SEC24-related protein A)	FUNCTION: Component of the coat protein complex II (COPII) which promotes the formation of transport vesicles from the endoplasmic reticulum (ER). The coat has two main functions, the physical deformation of the endoplasmic reticulum membrane into vesicles and the selection of cargo molecules for their transport to the Golgi complex (PubMed:17499046, PubMed:18843296, PubMed:20427317). Plays a cen…	COPII vesicle coat [GO:0030127];cytosol [GO:0005829];endoplasmic reticulum exit site [GO:0070971];endoplasmic reticulum membrane [GO:0005789];ER to Golgi transport vesicle membrane [GO:0012507];SNARE binding [GO:0000149];zinc ion binding [GO:0008270];cholesterol homeostasis [GO:0042632];COPII-coated vesicle cargo loading [GO:0090110];endoplasmic reticulum to Golgi vesicle-mediated transport [GO:0…	Human Phenotype description:	Mouse Phenotype description:abnormal liver physiology,decreased body weight,decreased circulating HDL cholesterol level,decreased circulating LDL cholesterol level,decreased circulating alkaline phosphatase level,decreased circulating cholesterol level,decreased circulating free fatty acid level,decreased total body fat amount,increased blood urea nitrogen level	Rat Phenotype description:
2	137032487	G	A	intron_variant	C5orf24	ENSSSCG00000034954	0.367788	-	-	0.967791	0.29401	Chromosome 2 C5orf24 homolog	-	-	-	Human Phenotype description:	Mouse Phenotype description:	Rat Phenotype description:
2	136767021	G	A	intergenic_variant	-	-	0.375	-	-	0.957452	0.28339	-	-	-	-	-	-	-
2	136688044	G	A	upstream_gene_variant	CDKN2AIPNL	ENSSSCG00000037127	0.372596	-	-	0.968028	0.27764	CDKN2A interacting protein N-terminal like	-	-	-	Human Phenotype description:	Mouse Phenotype description:decreased circulating thyroxine level	Rat Phenotype description:
2	136674555	C	T	downstream_gene_variant	CDKN2AIPNL	ENSSSCG00000037127	0.370192	-	-	0.978375	0.25989	CDKN2A interacting protein N-terminal like	-	-	-	Human Phenotype description:	Mouse Phenotype description:decreased circulating thyroxine level	Rat Phenotype description:
2	136763670	G	A	intergenic_variant	-	-	0.370192	-	-	0.978719	0.25267	-	-	-	-	-	-	-
2	136773501	C	T	intergenic_variant	-	-	0.370192	-	-	0.978375	0.2309	-	-	-	-	-	-	-
2	136782319	C	T	intron_variant	JADE2	ENSSSCG00000014303	0.372596	-	-	0.968028	0.11758	Jade family PHD finger 2-histone acetyltransferase complex [GO:0000123];nucleoplasm [GO:0005654];metal ion binding [GO:0046872];ubiquitin protein ligase activity [GO:0061630];neuron projection extension [GO:1990138];positive regulation of neurogenesis [GO:0050769];protein autoubiquitination [GO:0051865];protein polyubiquitination [GO:0000209];regulation of transcription by RNA polymerase II [GO:0…	E3 ubiquitin-protein ligase Jade-2 (EC 2.3.2.27) (Jade family PHD finger protein 2) (PHD finger protein 15)	FUNCTION: Scaffold subunit of some HBO1 complexes, which have a histone H4 acetyltransferase activity (PubMed:16387653). Acts as an E3 ubiquitin-protein ligase mediating the ubiquitination and subsequent proteasomal degradation of target protein histone demethylase KDM1A (PubMed:25018020). Also acts as a ubiquitin ligase E3 toward itself. Positive regulator of neurogenesis (By similarity). {ECO:0…	extracellular exosome [GO:0070062];histone acetyltransferase complex [GO:0000123];nucleoplasm [GO:0005654];histone H4K12 acetyltransferase activity [GO:0043997];histone H4K5 acetyltransferase activity [GO:0043995];histone H4K8 acetyltransferase activity [GO:0043996];metal ion binding [GO:0046872];protein ubiquitination [GO:0016567];regulation of cell cycle [GO:0051726];regulation of cell growth […	Human Phenotype description:	Mouse Phenotype description:	Rat Phenotype description:
2	137095537	A	G	intron_variant	PCBD2	ENSSSCG00000026229	0.367788	-	-	0.948221	0.1086	4a-hydroxytetrahydrobiopterin dehydratase (EC 4.2.1.96)-4-alpha-hydroxytetrahydrobiopterin dehydratase activity [GO:0008124];tetrahydrobiopterin biosynthetic process [GO:0006729]	Pterin-4-alpha-carbinolamine dehydratase 2 (PHS 2) (EC 4.2.1.96) (4-alpha-hydroxy-tetrahydropterin dehydratase 2) (DcoH-like protein DCoHm) (Dimerization cofactor of hepatocyte nuclear factor 1 from muscle) (HNF-1-alpha dimerization cofactor)	FUNCTION: Involved in tetrahydrobiopterin biosynthesis. Seems to both prevent the formation of 7-pterins and accelerate the formation of quinonoid-BH2 (By similarity). {ECO:0000250}.;FUNCTION: Regulates the dimerization of homeodomain protein HNF-1-alpha and enhances its transcriptional activity. {ECO:0000269|PubMed:11980910}.	nucleus [GO:0005634];4-alpha-hydroxytetrahydrobiopterin dehydratase activity [GO:0008124];identical protein binding [GO:0042802];phenylalanine 4-monooxygenase activity [GO:0004505];positive regulation of DNA-templated transcription [GO:0045893];tetrahydrobiopterin biosynthetic process [GO:0006729]	Human Phenotype description:	Mouse Phenotype description:	Rat Phenotype description:
2	136704413	G	A	intergenic_variant	-	-	0.367788	-	-	0.947299	0.08418	-	-	-	-	-	-	-
2	136925612	G	T	intron_variant	SEC24A	ENSSSCG00000014304	0.367788	-	-	0.947299	0.08277	Stimulator of interferon genes protein (poSTING) (Transmembrane protein 173)-autophagosome [GO:0005776];autophagosome membrane [GO:0000421];cytoplasm [GO:0005737];cytoplasmic vesicle [GO:0031410];endoplasmic reticulum membrane [GO:0005789];endoplasmic reticulum-Golgi intermediate compartment membrane [GO:0033116];Golgi membrane [GO:0000139];mitochondrial outer membrane [GO:0005741];perinuclear re…	Protein transport protein Sec24A (SEC24-related protein A)	FUNCTION: Component of the coat protein complex II (COPII) which promotes the formation of transport vesicles from the endoplasmic reticulum (ER). The coat has two main functions, the physical deformation of the endoplasmic reticulum membrane into vesicles and the selection of cargo molecules for their transport to the Golgi complex (PubMed:17499046, PubMed:18843296, PubMed:20427317). Plays a cen…	COPII vesicle coat [GO:0030127];cytosol [GO:0005829];endoplasmic reticulum exit site [GO:0070971];endoplasmic reticulum membrane [GO:0005789];ER to Golgi transport vesicle membrane [GO:0012507];SNARE binding [GO:0000149];zinc ion binding [GO:0008270];cholesterol homeostasis [GO:0042632];COPII-coated vesicle cargo loading [GO:0090110];endoplasmic reticulum to Golgi vesicle-mediated transport [GO:0…	Human Phenotype description:	Mouse Phenotype description:abnormal liver physiology,decreased body weight,decreased circulating HDL cholesterol level,decreased circulating LDL cholesterol level,decreased circulating alkaline phosphatase level,decreased circulating cholesterol level,decreased circulating free fatty acid level,decreased total body fat amount,increased blood urea nitrogen level	Rat Phenotype description:
2	136766872	G	A	intergenic_variant	-	-	0.370192	-	-	0.978375	0.07959	-	-	-	-	-	-	-
2	136686240	G	A	upstream_gene_variant	CDKN2AIPNL	ENSSSCG00000037127	0.370192	-	-	0.956985	0.0752	CDKN2A interacting protein N-terminal like	-	-	-	Human Phenotype description:	Mouse Phenotype description:decreased circulating thyroxine level	Rat Phenotype description:
2	136957253	T	A	upstream_gene_variant	CAMLG	ENSSSCG00000038955	0.370192	-	-	0.957554	0.07369	Guided entry of tail-anchored proteins factor (Calcium signal-modulating cyclophilin ligand)-endoplasmic reticulum membrane [GO:0005789];GET complex [GO:0043529];tail-anchored membrane protein insertion into ER membrane [GO:0071816]	Guided entry of tail-anchored proteins factor CAMLG (Calcium signal-modulating cyclophilin ligand)	FUNCTION: Required for the post-translational delivery of tail-anchored (TA) proteins to the endoplasmic reticulum (PubMed:23041287, PubMed:24392163, PubMed:27226539). Together with GET1/WRB, acts as a membrane receptor for soluble GET3/TRC40, which recognizes and selectively binds the transmembrane domain of TA proteins in the cytosol (PubMed:23041287, PubMed:24392163, PubMed:27226539). Required…	cytoplasm [GO:0005737];endoplasmic reticulum [GO:0005783];endoplasmic reticulum membrane [GO:0005789];GET complex [GO:0043529];membrane [GO:0016020];ubiquitin protein ligase binding [GO:0031625];B cell homeostasis [GO:0001782];defense response [GO:0006952];epidermal growth factor receptor signaling pathway [GO:0007173];negative regulation of proteasomal ubiquitin-dependent protein catabolic proce…	Human Phenotype description:	Mouse Phenotype description:embryonic lethality between implantation and somite formation complete penetrance	Rat Phenotype description:myeloid leukemia
2	136671245	G	C	downstream_gene_variant	UBE2B	ENSSSCG00000038953	0.367788	-	-	0.967791	0.03226	Ubiquitin-conjugating enzyme E2 B (EC 2.3.2.23) (E2 ubiquitin-conjugating enzyme B) (Ubiquitin carrier protein B) (Ubiquitin-protein ligase B)-cytoplasm [GO:0005737];HULC complex [GO:0033503];nucleus [GO:0005634];plasma membrane [GO:0005886];replication fork [GO:0005657];XY body [GO:0001741];ATP binding [GO:0005524];ubiquitin conjugating enzyme activity [GO:0061631];ubiquitin protein ligase bindi…	Ubiquitin-conjugating enzyme E2 B (EC 2.3.2.23) (E2 ubiquitin-conjugating enzyme B) (RAD6 homolog B) (HR6B) (hHR6B) (Ubiquitin carrier protein B) (Ubiquitin-conjugating enzyme E2-17 kDa) (Ubiquitin-protein ligase B)	FUNCTION: E2 ubiquitin-conjugating enzyme that accepts ubiquitin from the ubiquitin-activating enzyme E1 and transfers it to a E3 ubiquitin-protein ligase (PubMed:16337599, PubMed:17108083, PubMed:17130289, PubMed:1717990, PubMed:20061386). In vitro catalyzes 'Lys-11'-, as well as 'Lys-48'- and 'Lys-63'-linked polyubiquitination (PubMed:20061386). Together with the E3 enzyme BRE1 (RNF20 and/or RN…	chromatin [GO:0000785];cytoplasm [GO:0005737];HULC complex [GO:0033503];nucleoplasm [GO:0005654];nucleus [GO:0005634];plasma membrane [GO:0005886];replication fork [GO:0005657];XY body [GO:0001741];ATP binding [GO:0005524];ubiquitin conjugating enzyme activity [GO:0061631];ubiquitin protein ligase binding [GO:0031625];ubiquitin-protein transferase activity [GO:0004842];apoptotic process [GO:00069…	Human Phenotype description:	Mouse Phenotype description:abnormal behavior,abnormal chiasmata formation,abnormal coat appearance,abnormal double-strand DNA break repair,abnormal gait,abnormal male germ cell apoptosis,abnormal male meiosis,abnormal sperm head morphology,abnormal sperm midpiece morphology,abnormal spermatocyte morphology,abnormal spermatogenesis,asthenozoospermia,decreased circulating triglyceride level,decrea…	Rat Phenotype description:
2	136671117	G	A	downstream_gene_variant	UBE2B	ENSSSCG00000038953	0.372596	-	-	0.947754	0.02905	Ubiquitin-conjugating enzyme E2 B (EC 2.3.2.23) (E2 ubiquitin-conjugating enzyme B) (Ubiquitin carrier protein B) (Ubiquitin-protein ligase B)-cytoplasm [GO:0005737];HULC complex [GO:0033503];nucleus [GO:0005634];plasma membrane [GO:0005886];replication fork [GO:0005657];XY body [GO:0001741];ATP binding [GO:0005524];ubiquitin conjugating enzyme activity [GO:0061631];ubiquitin protein ligase bindi…	Ubiquitin-conjugating enzyme E2 B (EC 2.3.2.23) (E2 ubiquitin-conjugating enzyme B) (RAD6 homolog B) (HR6B) (hHR6B) (Ubiquitin carrier protein B) (Ubiquitin-conjugating enzyme E2-17 kDa) (Ubiquitin-protein ligase B)	FUNCTION: E2 ubiquitin-conjugating enzyme that accepts ubiquitin from the ubiquitin-activating enzyme E1 and transfers it to a E3 ubiquitin-protein ligase (PubMed:16337599, PubMed:17108083, PubMed:17130289, PubMed:1717990, PubMed:20061386). In vitro catalyzes 'Lys-11'-, as well as 'Lys-48'- and 'Lys-63'-linked polyubiquitination (PubMed:20061386). Together with the E3 enzyme BRE1 (RNF20 and/or RN…	chromatin [GO:0000785];cytoplasm [GO:0005737];HULC complex [GO:0033503];nucleoplasm [GO:0005654];nucleus [GO:0005634];plasma membrane [GO:0005886];replication fork [GO:0005657];XY body [GO:0001741];ATP binding [GO:0005524];ubiquitin conjugating enzyme activity [GO:0061631];ubiquitin protein ligase binding [GO:0031625];ubiquitin-protein transferase activity [GO:0004842];apoptotic process [GO:00069…	Human Phenotype description:	Mouse Phenotype description:abnormal behavior,abnormal chiasmata formation,abnormal coat appearance,abnormal double-strand DNA break repair,abnormal gait,abnormal male germ cell apoptosis,abnormal male meiosis,abnormal sperm head morphology,abnormal sperm midpiece morphology,abnormal spermatocyte morphology,abnormal spermatogenesis,asthenozoospermia,decreased circulating triglyceride level,decrea…	Rat Phenotype description:
2	136667837	C	T	downstream_gene_variant	UBE2B	ENSSSCG00000038953	0.375	-	-	0.978728	0.0287	Ubiquitin-conjugating enzyme E2 B (EC 2.3.2.23) (E2 ubiquitin-conjugating enzyme B) (Ubiquitin carrier protein B) (Ubiquitin-protein ligase B)-cytoplasm [GO:0005737];HULC complex [GO:0033503];nucleus [GO:0005634];plasma membrane [GO:0005886];replication fork [GO:0005657];XY body [GO:0001741];ATP binding [GO:0005524];ubiquitin conjugating enzyme activity [GO:0061631];ubiquitin protein ligase bindi…	Ubiquitin-conjugating enzyme E2 B (EC 2.3.2.23) (E2 ubiquitin-conjugating enzyme B) (RAD6 homolog B) (HR6B) (hHR6B) (Ubiquitin carrier protein B) (Ubiquitin-conjugating enzyme E2-17 kDa) (Ubiquitin-protein ligase B)	FUNCTION: E2 ubiquitin-conjugating enzyme that accepts ubiquitin from the ubiquitin-activating enzyme E1 and transfers it to a E3 ubiquitin-protein ligase (PubMed:16337599, PubMed:17108083, PubMed:17130289, PubMed:1717990, PubMed:20061386). In vitro catalyzes 'Lys-11'-, as well as 'Lys-48'- and 'Lys-63'-linked polyubiquitination (PubMed:20061386). Together with the E3 enzyme BRE1 (RNF20 and/or RN…	chromatin [GO:0000785];cytoplasm [GO:0005737];HULC complex [GO:0033503];nucleoplasm [GO:0005654];nucleus [GO:0005634];plasma membrane [GO:0005886];replication fork [GO:0005657];XY body [GO:0001741];ATP binding [GO:0005524];ubiquitin conjugating enzyme activity [GO:0061631];ubiquitin protein ligase binding [GO:0031625];ubiquitin-protein transferase activity [GO:0004842];apoptotic process [GO:00069…	Human Phenotype description:	Mouse Phenotype description:abnormal behavior,abnormal chiasmata formation,abnormal coat appearance,abnormal double-strand DNA break repair,abnormal gait,abnormal male germ cell apoptosis,abnormal male meiosis,abnormal sperm head morphology,abnormal sperm midpiece morphology,abnormal spermatocyte morphology,abnormal spermatogenesis,asthenozoospermia,decreased circulating triglyceride level,decrea…	Rat Phenotype description:
2	136927101	C	T	intron_variant	SEC24A	ENSSSCG00000014304	0.360577	-	-	0.937354	0.0008	Stimulator of interferon genes protein (poSTING) (Transmembrane protein 173)-autophagosome [GO:0005776];autophagosome membrane [GO:0000421];cytoplasm [GO:0005737];cytoplasmic vesicle [GO:0031410];endoplasmic reticulum membrane [GO:0005789];endoplasmic reticulum-Golgi intermediate compartment membrane [GO:0033116];Golgi membrane [GO:0000139];mitochondrial outer membrane [GO:0005741];perinuclear re…	Protein transport protein Sec24A (SEC24-related protein A)	FUNCTION: Component of the coat protein complex II (COPII) which promotes the formation of transport vesicles from the endoplasmic reticulum (ER). The coat has two main functions, the physical deformation of the endoplasmic reticulum membrane into vesicles and the selection of cargo molecules for their transport to the Golgi complex (PubMed:17499046, PubMed:18843296, PubMed:20427317). Plays a cen…	COPII vesicle coat [GO:0030127];cytosol [GO:0005829];endoplasmic reticulum exit site [GO:0070971];endoplasmic reticulum membrane [GO:0005789];ER to Golgi transport vesicle membrane [GO:0012507];SNARE binding [GO:0000149];zinc ion binding [GO:0008270];cholesterol homeostasis [GO:0042632];COPII-coated vesicle cargo loading [GO:0090110];endoplasmic reticulum to Golgi vesicle-mediated transport [GO:0…	Human Phenotype description:	Mouse Phenotype description:abnormal liver physiology,decreased body weight,decreased circulating HDL cholesterol level,decreased circulating LDL cholesterol level,decreased circulating alkaline phosphatase level,decreased circulating cholesterol level,decreased circulating free fatty acid level,decreased total body fat amount,increased blood urea nitrogen level	Rat Phenotype description:
2	137051022	C	CA	downstream_gene_variant	C5orf24	ENSSSCG00000034954	0.360577	-	-	0.935702	0	Chromosome 2 C5orf24 homolog	-	-	-	Human Phenotype description:	Mouse Phenotype description:	Rat Phenotype description:
2	136979284	AGCAGCCGT	A	intron_variant	DDX46	ENSSSCG00000026644	0.365385	-	-	0.937258	None	RNA helicase (EC 3.6.4.13)-cytosol [GO:0005829];nuclear lumen [GO:0031981];ATP binding [GO:0005524];hydrolase activity [GO:0016787];nucleic acid binding [GO:0003676];RNA helicase activity [GO:0003724]	Probable ATP-dependent RNA helicase DDX46 (EC 3.6.4.13) (DEAD box protein 46) (PRP5 homolog)	FUNCTION: Component of the 17S U2 SnRNP complex of the spliceosome, a large ribonucleoprotein complex that removes introns from transcribed pre-mRNAs (PubMed:12234937, PubMed:32494006, PubMed:34822310, PubMed:36797247). The 17S U2 SnRNP complex (1) directly participates in early spliceosome assembly and (2) mediates recognition of the intron branch site during pre-mRNA splicing by promoting the s…	Cajal body [GO:0015030];fibrillar center [GO:0001650];nuclear speck [GO:0016607];nucleoplasm [GO:0005654];nucleus [GO:0005634];spliceosomal complex [GO:0005681];U2 snRNP [GO:0005686];U2-type spliceosomal complex [GO:0005684];ATP binding [GO:0005524];ATP hydrolysis activity [GO:0016887];RNA binding [GO:0003723];RNA helicase activity [GO:0003724];mRNA splicing, via spliceosome [GO:0000398];U2-type …	Human Phenotype description:	Mouse Phenotype description:	Rat Phenotype description:
2	136932944	CA	TG	intron_variant	SEC24A	ENSSSCG00000014304	0.432692	-	-	0.710383	0	Stimulator of interferon genes protein (poSTING) (Transmembrane protein 173)-autophagosome [GO:0005776];autophagosome membrane [GO:0000421];cytoplasm [GO:0005737];cytoplasmic vesicle [GO:0031410];endoplasmic reticulum membrane [GO:0005789];endoplasmic reticulum-Golgi intermediate compartment membrane [GO:0033116];Golgi membrane [GO:0000139];mitochondrial outer membrane [GO:0005741];perinuclear re…	Protein transport protein Sec24A (SEC24-related protein A)	FUNCTION: Component of the coat protein complex II (COPII) which promotes the formation of transport vesicles from the endoplasmic reticulum (ER). The coat has two main functions, the physical deformation of the endoplasmic reticulum membrane into vesicles and the selection of cargo molecules for their transport to the Golgi complex (PubMed:17499046, PubMed:18843296, PubMed:20427317). Plays a cen…	COPII vesicle coat [GO:0030127];cytosol [GO:0005829];endoplasmic reticulum exit site [GO:0070971];endoplasmic reticulum membrane [GO:0005789];ER to Golgi transport vesicle membrane [GO:0012507];SNARE binding [GO:0000149];zinc ion binding [GO:0008270];cholesterol homeostasis [GO:0042632];COPII-coated vesicle cargo loading [GO:0090110];endoplasmic reticulum to Golgi vesicle-mediated transport [GO:0…	Human Phenotype description:	Mouse Phenotype description:abnormal liver physiology,decreased body weight,decreased circulating HDL cholesterol level,decreased circulating LDL cholesterol level,decreased circulating alkaline phosphatase level,decreased circulating cholesterol level,decreased circulating free fatty acid level,decreased total body fat amount,increased blood urea nitrogen level	Rat Phenotype description:
2	136930527	T	TTTA	intron_variant	SEC24A	ENSSSCG00000014304	0.334135	-	-	0.830126	0	Stimulator of interferon genes protein (poSTING) (Transmembrane protein 173)-autophagosome [GO:0005776];autophagosome membrane [GO:0000421];cytoplasm [GO:0005737];cytoplasmic vesicle [GO:0031410];endoplasmic reticulum membrane [GO:0005789];endoplasmic reticulum-Golgi intermediate compartment membrane [GO:0033116];Golgi membrane [GO:0000139];mitochondrial outer membrane [GO:0005741];perinuclear re…	Protein transport protein Sec24A (SEC24-related protein A)	FUNCTION: Component of the coat protein complex II (COPII) which promotes the formation of transport vesicles from the endoplasmic reticulum (ER). The coat has two main functions, the physical deformation of the endoplasmic reticulum membrane into vesicles and the selection of cargo molecules for their transport to the Golgi complex (PubMed:17499046, PubMed:18843296, PubMed:20427317). Plays a cen…	COPII vesicle coat [GO:0030127];cytosol [GO:0005829];endoplasmic reticulum exit site [GO:0070971];endoplasmic reticulum membrane [GO:0005789];ER to Golgi transport vesicle membrane [GO:0012507];SNARE binding [GO:0000149];zinc ion binding [GO:0008270];cholesterol homeostasis [GO:0042632];COPII-coated vesicle cargo loading [GO:0090110];endoplasmic reticulum to Golgi vesicle-mediated transport [GO:0…	Human Phenotype description:	Mouse Phenotype description:abnormal liver physiology,decreased body weight,decreased circulating HDL cholesterol level,decreased circulating LDL cholesterol level,decreased circulating alkaline phosphatase level,decreased circulating cholesterol level,decreased circulating free fatty acid level,decreased total body fat amount,increased blood urea nitrogen level	Rat Phenotype description:
2	136917329	GATAAC	G	intron_variant	SEC24A	ENSSSCG00000014304	0.358173	-	-	0.905005	None	Stimulator of interferon genes protein (poSTING) (Transmembrane protein 173)-autophagosome [GO:0005776];autophagosome membrane [GO:0000421];cytoplasm [GO:0005737];cytoplasmic vesicle [GO:0031410];endoplasmic reticulum membrane [GO:0005789];endoplasmic reticulum-Golgi intermediate compartment membrane [GO:0033116];Golgi membrane [GO:0000139];mitochondrial outer membrane [GO:0005741];perinuclear re…	Protein transport protein Sec24A (SEC24-related protein A)	FUNCTION: Component of the coat protein complex II (COPII) which promotes the formation of transport vesicles from the endoplasmic reticulum (ER). The coat has two main functions, the physical deformation of the endoplasmic reticulum membrane into vesicles and the selection of cargo molecules for their transport to the Golgi complex (PubMed:17499046, PubMed:18843296, PubMed:20427317). Plays a cen…	COPII vesicle coat [GO:0030127];cytosol [GO:0005829];endoplasmic reticulum exit site [GO:0070971];endoplasmic reticulum membrane [GO:0005789];ER to Golgi transport vesicle membrane [GO:0012507];SNARE binding [GO:0000149];zinc ion binding [GO:0008270];cholesterol homeostasis [GO:0042632];COPII-coated vesicle cargo loading [GO:0090110];endoplasmic reticulum to Golgi vesicle-mediated transport [GO:0…	Human Phenotype description:	Mouse Phenotype description:abnormal liver physiology,decreased body weight,decreased circulating HDL cholesterol level,decreased circulating LDL cholesterol level,decreased circulating alkaline phosphatase level,decreased circulating cholesterol level,decreased circulating free fatty acid level,decreased total body fat amount,increased blood urea nitrogen level	Rat Phenotype description:
2	136840109	T	TC	downstream_gene_variant	SAR1B	ENSSSCG00000014305	0.362981	-	-	0.927424	0	Small COPII coat GTPase SAR1B (EC 3.6.5.2)-COPII vesicle coat [GO:0030127];cytosol [GO:0005829];endoplasmic reticulum exit site [GO:0070971];endoplasmic reticulum membrane [GO:0005789];Golgi cisterna membrane [GO:0032580];lysosomal membrane [GO:0005765];G protein activity [GO:0003925];GTP binding [GO:0005525];GTPase activity [GO:0003924];metal ion binding [GO:0046872];COPII vesicle coating [GO:00…	Small COPII coat GTPase SAR1B (EC 3.6.5.2) (GTP-binding protein B) (GTBPB) (Secretion-associated Ras-related GTPase 1B)	FUNCTION: Small GTPase that cycles between an active GTP-bound and an inactive GDP-bound state and mainly functions in vesicle-mediated endoplasmic reticulum (ER) to Golgi transport. The active GTP-bound form inserts into the endoplasmic reticulum membrane where it recruits the remainder of the coat protein complex II/COPII (PubMed:23433038, PubMed:32358066, PubMed:33186557, PubMed:36369712). The…	COPII vesicle coat [GO:0030127];cytosol [GO:0005829];endoplasmic reticulum exit site [GO:0070971];endoplasmic reticulum membrane [GO:0005789];ER to Golgi transport vesicle membrane [GO:0012507];Golgi cisterna membrane [GO:0032580];lysosomal membrane [GO:0005765];amino acid sensor activity [GO:0140785];G protein activity [GO:0003925];GTP binding [GO:0005525];GTPase activity [GO:0003924];metal ion …	Human Phenotype description:CHYLOMICRON RETENTION DISEASE	Mouse Phenotype description:abnormal skin condition,decreased circulating HDL cholesterol level,decreased circulating LDL cholesterol level,decreased circulating alanine transaminase level,decreased circulating cholesterol level,decreased circulating free fatty acid level,increased circulating free fatty acid level,preweaning lethality complete penetrance	Rat Phenotype description:
2	136773167	CCTG	C	intergenic_variant	-	-	0.370192	-	-	0.957554	None	-	-	-	-	-	-	-
2	136688890	CAA	C	upstream_gene_variant	CDKN2AIPNL	ENSSSCG00000037127	0.372596	-	-	0.947754	None	CDKN2A interacting protein N-terminal like	-	-	-	Human Phenotype description:	Mouse Phenotype description:decreased circulating thyroxine level	Rat Phenotype description:
2	136674642	C	CAA	downstream_gene_variant	CDKN2AIPNL	ENSSSCG00000037127	0.365385	-	-	0.917918	0	CDKN2A interacting protein N-terminal like	-	-	-	Human Phenotype description:	Mouse Phenotype description:decreased circulating thyroxine level	Rat Phenotype description:
2	136674596	GTTT	GTC	downstream_gene_variant	CDKN2AIPNL	ENSSSCG00000037127	0.358173	-	-	0.908353	0	CDKN2A interacting protein N-terminal like	-	-	-	Human Phenotype description:	Mouse Phenotype description:decreased circulating thyroxine level	Rat Phenotype description:
2	136674349	G	GACAA	downstream_gene_variant	CDKN2AIPNL	ENSSSCG00000037127	0.353365	-	-	0.861723	0	CDKN2A interacting protein N-terminal like	-	-	-	Human Phenotype description:	Mouse Phenotype description:decreased circulating thyroxine level	Rat Phenotype description:
2	136674235	CA	TG	downstream_gene_variant	CDKN2AIPNL	ENSSSCG00000037127	0.372596	-	-	0.968028	0	CDKN2A interacting protein N-terminal like	-	-	-	Human Phenotype description:	Mouse Phenotype description:decreased circulating thyroxine level	Rat Phenotype description:
2	136674168	TC	T	downstream_gene_variant	CDKN2AIPNL	ENSSSCG00000037127	0.367788	-	-	0.967502	None	CDKN2A interacting protein N-terminal like	-	-	-	Human Phenotype description:	Mouse Phenotype description:decreased circulating thyroxine level	Rat Phenotype description:
2	136671847	TC	CG	downstream_gene_variant	UBE2B	ENSSSCG00000038953	0.370192	-	-	0.957554	0	Ubiquitin-conjugating enzyme E2 B (EC 2.3.2.23) (E2 ubiquitin-conjugating enzyme B) (Ubiquitin carrier protein B) (Ubiquitin-protein ligase B)-cytoplasm [GO:0005737];HULC complex [GO:0033503];nucleus [GO:0005634];plasma membrane [GO:0005886];replication fork [GO:0005657];XY body [GO:0001741];ATP binding [GO:0005524];ubiquitin conjugating enzyme activity [GO:0061631];ubiquitin protein ligase bindi…	Ubiquitin-conjugating enzyme E2 B (EC 2.3.2.23) (E2 ubiquitin-conjugating enzyme B) (RAD6 homolog B) (HR6B) (hHR6B) (Ubiquitin carrier protein B) (Ubiquitin-conjugating enzyme E2-17 kDa) (Ubiquitin-protein ligase B)	FUNCTION: E2 ubiquitin-conjugating enzyme that accepts ubiquitin from the ubiquitin-activating enzyme E1 and transfers it to a E3 ubiquitin-protein ligase (PubMed:16337599, PubMed:17108083, PubMed:17130289, PubMed:1717990, PubMed:20061386). In vitro catalyzes 'Lys-11'-, as well as 'Lys-48'- and 'Lys-63'-linked polyubiquitination (PubMed:20061386). Together with the E3 enzyme BRE1 (RNF20 and/or RN…	chromatin [GO:0000785];cytoplasm [GO:0005737];HULC complex [GO:0033503];nucleoplasm [GO:0005654];nucleus [GO:0005634];plasma membrane [GO:0005886];replication fork [GO:0005657];XY body [GO:0001741];ATP binding [GO:0005524];ubiquitin conjugating enzyme activity [GO:0061631];ubiquitin protein ligase binding [GO:0031625];ubiquitin-protein transferase activity [GO:0004842];apoptotic process [GO:00069…	Human Phenotype description:	Mouse Phenotype description:abnormal behavior,abnormal chiasmata formation,abnormal coat appearance,abnormal double-strand DNA break repair,abnormal gait,abnormal male germ cell apoptosis,abnormal male meiosis,abnormal sperm head morphology,abnormal sperm midpiece morphology,abnormal spermatocyte morphology,abnormal spermatogenesis,asthenozoospermia,decreased circulating triglyceride level,decrea…	Rat Phenotype description:
2	136667897	CT	C	downstream_gene_variant	UBE2B	ENSSSCG00000038953	0.364734	-	-	0.946676	None	Ubiquitin-conjugating enzyme E2 B (EC 2.3.2.23) (E2 ubiquitin-conjugating enzyme B) (Ubiquitin carrier protein B) (Ubiquitin-protein ligase B)-cytoplasm [GO:0005737];HULC complex [GO:0033503];nucleus [GO:0005634];plasma membrane [GO:0005886];replication fork [GO:0005657];XY body [GO:0001741];ATP binding [GO:0005524];ubiquitin conjugating enzyme activity [GO:0061631];ubiquitin protein ligase bindi…	Ubiquitin-conjugating enzyme E2 B (EC 2.3.2.23) (E2 ubiquitin-conjugating enzyme B) (RAD6 homolog B) (HR6B) (hHR6B) (Ubiquitin carrier protein B) (Ubiquitin-conjugating enzyme E2-17 kDa) (Ubiquitin-protein ligase B)	FUNCTION: E2 ubiquitin-conjugating enzyme that accepts ubiquitin from the ubiquitin-activating enzyme E1 and transfers it to a E3 ubiquitin-protein ligase (PubMed:16337599, PubMed:17108083, PubMed:17130289, PubMed:1717990, PubMed:20061386). In vitro catalyzes 'Lys-11'-, as well as 'Lys-48'- and 'Lys-63'-linked polyubiquitination (PubMed:20061386). Together with the E3 enzyme BRE1 (RNF20 and/or RN…	chromatin [GO:0000785];cytoplasm [GO:0005737];HULC complex [GO:0033503];nucleoplasm [GO:0005654];nucleus [GO:0005634];plasma membrane [GO:0005886];replication fork [GO:0005657];XY body [GO:0001741];ATP binding [GO:0005524];ubiquitin conjugating enzyme activity [GO:0061631];ubiquitin protein ligase binding [GO:0031625];ubiquitin-protein transferase activity [GO:0004842];apoptotic process [GO:00069…	Human Phenotype description:	Mouse Phenotype description:abnormal behavior,abnormal chiasmata formation,abnormal coat appearance,abnormal double-strand DNA break repair,abnormal gait,abnormal male germ cell apoptosis,abnormal male meiosis,abnormal sperm head morphology,abnormal sperm midpiece morphology,abnormal spermatocyte morphology,abnormal spermatogenesis,asthenozoospermia,decreased circulating triglyceride level,decrea…	Rat Phenotype description:
2	136663274	GCAGTAT	G	intron_variant	UBE2B	ENSSSCG00000038953	0.362981	-	-	0.947287	None	Ubiquitin-conjugating enzyme E2 B (EC 2.3.2.23) (E2 ubiquitin-conjugating enzyme B) (Ubiquitin carrier protein B) (Ubiquitin-protein ligase B)-cytoplasm [GO:0005737];HULC complex [GO:0033503];nucleus [GO:0005634];plasma membrane [GO:0005886];replication fork [GO:0005657];XY body [GO:0001741];ATP binding [GO:0005524];ubiquitin conjugating enzyme activity [GO:0061631];ubiquitin protein ligase bindi…	Ubiquitin-conjugating enzyme E2 B (EC 2.3.2.23) (E2 ubiquitin-conjugating enzyme B) (RAD6 homolog B) (HR6B) (hHR6B) (Ubiquitin carrier protein B) (Ubiquitin-conjugating enzyme E2-17 kDa) (Ubiquitin-protein ligase B)	FUNCTION: E2 ubiquitin-conjugating enzyme that accepts ubiquitin from the ubiquitin-activating enzyme E1 and transfers it to a E3 ubiquitin-protein ligase (PubMed:16337599, PubMed:17108083, PubMed:17130289, PubMed:1717990, PubMed:20061386). In vitro catalyzes 'Lys-11'-, as well as 'Lys-48'- and 'Lys-63'-linked polyubiquitination (PubMed:20061386). Together with the E3 enzyme BRE1 (RNF20 and/or RN…	chromatin [GO:0000785];cytoplasm [GO:0005737];HULC complex [GO:0033503];nucleoplasm [GO:0005654];nucleus [GO:0005634];plasma membrane [GO:0005886];replication fork [GO:0005657];XY body [GO:0001741];ATP binding [GO:0005524];ubiquitin conjugating enzyme activity [GO:0061631];ubiquitin protein ligase binding [GO:0031625];ubiquitin-protein transferase activity [GO:0004842];apoptotic process [GO:00069…	Human Phenotype description:	Mouse Phenotype description:abnormal behavior,abnormal chiasmata formation,abnormal coat appearance,abnormal double-strand DNA break repair,abnormal gait,abnormal male germ cell apoptosis,abnormal male meiosis,abnormal sperm head morphology,abnormal sperm midpiece morphology,abnormal spermatocyte morphology,abnormal spermatogenesis,asthenozoospermia,decreased circulating triglyceride level,decrea…	Rat Phenotype description:

## Sheet: SSC3-36.7Mb
Table S6-B: pCADD pipeline results for SSC3:36.7 Mb associated with number of sperm cells.
Chr	Position	Ref	Alt	Type	Gene	Ensembl_ID	AF	Amino acid change	SIFT	R2	pCADD score	Gene ontology	Gene name	Function	Human gene ontology	Human Phenotypes	Mouse Phenotypes	Rat Phenotypes
3	38573501	G	T	missense_variant	TRAP1	ENSSSCG00000007952	0.466346	101-R/L	0.01	0.920268	27.9714	Succinate dehydrogenase [ubiquinone] flavoprotein subunit, mitochondrial (EC 1.3.5.1) (Flavoprotein subunit of complex II) (Fp) (Malate dehydrogenase [quinone] flavoprotein subunit) (EC 1.1.5.-)-mitochondrial inner membrane [GO:0005743];nucleolus [GO:0005730];respiratory chain complex II (succinate dehydrogenase) [GO:0045273];electron transfer activity [GO:0009055];flavin adenine dinucleotide bin…	Heat shock protein 75 kDa, mitochondrial (HSP 75) (Heat shock protein family C member 5) (TNFR-associated protein 1) (Tumor necrosis factor type 1 receptor-associated protein) (TRAP-1)	FUNCTION: Chaperone that expresses an ATPase activity. Involved in maintaining mitochondrial function and polarization, downstream of PINK1 and mitochondrial complex I. Is a negative regulator of mitochondrial respiration able to modulate the balance between oxidative phosphorylation and aerobic glycolysis. The impact of TRAP1 on mitochondrial respiration is probably mediated by modulation of mit…	cell periphery [GO:0071944];membrane [GO:0016020];mitochondrial inner membrane [GO:0005743];mitochondrial intermembrane space [GO:0005758];mitochondrial matrix [GO:0005759];mitochondrion [GO:0005739];nucleoplasm [GO:0005654];ATP binding [GO:0005524];ATP hydrolysis activity [GO:0016887];ATP-dependent protein folding chaperone [GO:0140662];protein kinase binding [GO:0019901];RNA binding [GO:0003723…	Human Phenotype description:	Mouse Phenotype description:abnormal liver morphology,abnormal oxidative phosphorylation,abnormal pancreas morphology,decreased body weight,decreased circulating creatinine level,decreased circulating glucose level,decreased fibroblast proliferation,decreased inflammatory response,decreased tumor incidence,liver hyperplasia,oxidative stress,spleen hyperplasia	Rat Phenotype description:
3	35500416	G	A	intergenic_variant	-	-	0.4375	-	-	0.767858	23.9297	-	-	-	-	-	-	-
3	35510971	T	C	intergenic_variant	-	-	0.444712	-	-	0.728701	23.2378	-	-	-	-	-	-	-
3	35496506	A	G	intergenic_variant	-	-	0.439904	-	-	0.761586	22.8105	-	-	-	-	-	-	-
3	35766827	G	A	missense_variant	ENSSSCG00000032920	ENSSSCG00000032920	0.4375	360-E/K	0.08	0.784437	21.2857		-	-	-	Human Phenotype description:	Mouse Phenotype description:	Rat Phenotype description:
3	35528495	G	C	intergenic_variant	-	-	0.443902	-	-	0.767858	20.7721	-	-	-	-	-	-	-
3	35516162	A	C	intergenic_variant	-	-	0.439904	-	-	0.774739	20.6573	-	-	-	-	-	-	-
3	35504361	C	A	intergenic_variant	-	-	0.430288	-	-	0.764418	20.6046	-	-	-	-	-	-	-
3	35506068	T	C	intergenic_variant	-	-	0.432692	-	-	0.787418	20.465	-	-	-	-	-	-	-
3	35847899	T	C	intergenic_variant	-	-	0.454327	-	-	0.857029	20.3316	-	-	-	-	-	-	-
3	40092789	C	A	missense_variant	MEIOB	ENSSSCG00000025711	0.466346	46-S/Y	-	0.937145	20.2192	Hydroxyacylglutathione hydrolase, mitochondrial (EC 3.1.2.6) (Glyoxalase II)-mitochondrial matrix [GO:0005759];hydroxyacylglutathione hydrolase activity [GO:0004416];metal ion binding [GO:0046872];methylglyoxal catabolic process to D-lactate via S-lactoyl-glutathione [GO:0019243]	Meiosis-specific with OB domain-containing protein (EC 3.1.-.-)	FUNCTION: Single-stranded DNA-binding protein required for homologous recombination in meiosis I. Required for double strand breaks (DSBs) repair and crossover formation and promotion of faithful and complete synapsis. Not required for the initial loading of recombinases but required to maintain a proper number of RAD51 and DMC1 foci after the zygotene stage. May act by ensuring the stabilization…	chromosome [GO:0005694];cytoplasm [GO:0005737];nucleus [GO:0005634];chromatin binding [GO:0003682];single-stranded DNA 3'-5' DNA exonuclease activity [GO:0008310];single-stranded DNA binding [GO:0003697];double-strand break repair via homologous recombination [GO:0000724];female meiosis I [GO:0007144];fertilization [GO:0009566];homologous chromosome pairing at meiosis [GO:0007129];male meiosis I …	Human Phenotype description:Male infertility with azoospermia or oligozoospermia due to single gene mutation,SPERMATOGENIC FAILURE 22	Mouse Phenotype description:abnormal double-strand DNA break repair,abnormal male germ cell apoptosis,abnormal meiosis,absent oocytes,arrest of spermatogenesis,azoospermia,decreased oocyte number,decreased testis weight,female infertility,increased ovary apoptosis,male infertility,small ovary,small testis	Rat Phenotype description:
3	35506441	C	T	intergenic_variant	-	-	0.427885	-	-	0.742	20.1664	-	-	-	-	-	-	-
3	36655288	T	C	intergenic_variant	-	-	0.461538	-	-	0.954865	19.9622	-	-	-	-	-	-	-
3	35505162	A	G	intergenic_variant	-	-	0.4375	-	-	0.784437	19.6544	-	-	-	-	-	-	-
3	35486632	G	C	intergenic_variant	-	-	0.432367	-	-	0.779268	19.403	-	-	-	-	-	-	-
3	35174341	T	G	intron_variant	RBFOX1	ENSSSCG00000007917	0.432692	-	-	0.802823	19.212	RNA binding protein fox-1 homolog 1-nucleus [GO:0005634];RNA binding [GO:0003723];mRNA processing [GO:0006397];nervous system development [GO:0007399];regulation of alternative mRNA splicing, via spliceosome [GO:0000381];RNA splicing [GO:0008380]	RNA binding protein fox-1 homolog 1 (Ataxin-2-binding protein 1) (Fox-1 homolog A) (Hexaribonucleotide-binding protein 1)	FUNCTION: RNA-binding protein that regulates alternative splicing events by binding to 5'-UGCAUGU-3' elements. Regulates alternative splicing of tissue-specific exons and of differentially spliced exons during erythropoiesis. {ECO:0000269|PubMed:16537540}.	cytoplasm [GO:0005737];cytoplasmic stress granule [GO:0010494];nuclear stress granule [GO:0097165];nucleus [GO:0005634];trans-Golgi network [GO:0005802];mRNA binding [GO:0003729];RNA binding [GO:0003723];mRNA processing [GO:0006397];nervous system development [GO:0007399];regulation of alternative mRNA splicing, via spliceosome [GO:0000381];RNA splicing [GO:0008380];RNA transport [GO:0050658]	Human Phenotype description:	Mouse Phenotype description:abnormal vitreous body morphology,preweaning lethality complete penetrance	Rat Phenotype description:
3	36715644	A	G	intergenic_variant	-	-	0.454327	-	-	0.94634	19.1552	-	-	-	-	-	-	-
3	35513618	C	T	intergenic_variant	-	-	0.447115	-	-	0.780806	19.0726	-	-	-	-	-	-	-
3	36490868	A	G	intergenic_variant	-	-	0.528846	-	-	0.884393	18.7956	-	-	-	-	-	-	-
3	35519081	A	T	intergenic_variant	-	-	0.427536	-	-	0.796819	18.3878	-	-	-	-	-	-	-
3	35846963	G	A	intergenic_variant	-	-	0.502404	-	-	0.707812	18.0734	-	-	-	-	-	-	-
3	35220855	T	C	intron_variant	RBFOX1	ENSSSCG00000007917	0.442308	-	-	0.763717	17.8331	RNA binding protein fox-1 homolog 1-nucleus [GO:0005634];RNA binding [GO:0003723];mRNA processing [GO:0006397];nervous system development [GO:0007399];regulation of alternative mRNA splicing, via spliceosome [GO:0000381];RNA splicing [GO:0008380]	RNA binding protein fox-1 homolog 1 (Ataxin-2-binding protein 1) (Fox-1 homolog A) (Hexaribonucleotide-binding protein 1)	FUNCTION: RNA-binding protein that regulates alternative splicing events by binding to 5'-UGCAUGU-3' elements. Regulates alternative splicing of tissue-specific exons and of differentially spliced exons during erythropoiesis. {ECO:0000269|PubMed:16537540}.	cytoplasm [GO:0005737];cytoplasmic stress granule [GO:0010494];nuclear stress granule [GO:0097165];nucleus [GO:0005634];trans-Golgi network [GO:0005802];mRNA binding [GO:0003729];RNA binding [GO:0003723];mRNA processing [GO:0006397];nervous system development [GO:0007399];regulation of alternative mRNA splicing, via spliceosome [GO:0000381];RNA splicing [GO:0008380];RNA transport [GO:0050658]	Human Phenotype description:	Mouse Phenotype description:abnormal vitreous body morphology,preweaning lethality complete penetrance	Rat Phenotype description:
3	35476097	C	T	intergenic_variant	-	-	0.4375	-	-	0.801194	17.6163	-	-	-	-	-	-	-
3	36093429	A	G	intergenic_variant	-	-	0.444712	-	-	0.841365	17.5835	-	-	-	-	-	-	-
3	36134854	C	G	intergenic_variant	-	-	0.454327	-	-	0.874496	17.5537	-	-	-	-	-	-	-
3	35481380	T	C	intergenic_variant	-	-	0.451923	-	-	0.716847	17.1547	-	-	-	-	-	-	-
3	35496616	T	C	intergenic_variant	-	-	0.434146	-	-	0.776042	16.6931	-	-	-	-	-	-	-
3	36718649	G	A	intergenic_variant	-	-	0.456731	-	-	0.954952	16.6402	-	-	-	-	-	-	-
3	35477278	C	T	intergenic_variant	-	-	0.449275	-	-	0.785413	16.4338	-	-	-	-	-	-	-
3	35515129	G	A	intergenic_variant	-	-	0.432692	-	-	0.802823	16.2209	-	-	-	-	-	-	-
3	35440173	G	A	intergenic_variant	-	-	0.430288	-	-	0.793592	16.1049	-	-	-	-	-	-	-
3	36427919	A	G	intergenic_variant	-	-	0.466346	-	-	0.918535	15.8984	-	-	-	-	-	-	-
3	35372848	A	G	intergenic_variant	-	-	0.435096	-	-	0.791749	15.8961	-	-	-	-	-	-	-
3	36222893	T	C	intergenic_variant	-	-	0.536058	-	-	0.892936	15.8833	-	-	-	-	-	-	-
3	35217733	A	G	intron_variant	RBFOX1	ENSSSCG00000007917	0.4375	-	-	0.800009	15.5586	RNA binding protein fox-1 homolog 1-nucleus [GO:0005634];RNA binding [GO:0003723];mRNA processing [GO:0006397];nervous system development [GO:0007399];regulation of alternative mRNA splicing, via spliceosome [GO:0000381];RNA splicing [GO:0008380]	RNA binding protein fox-1 homolog 1 (Ataxin-2-binding protein 1) (Fox-1 homolog A) (Hexaribonucleotide-binding protein 1)	FUNCTION: RNA-binding protein that regulates alternative splicing events by binding to 5'-UGCAUGU-3' elements. Regulates alternative splicing of tissue-specific exons and of differentially spliced exons during erythropoiesis. {ECO:0000269|PubMed:16537540}.	cytoplasm [GO:0005737];cytoplasmic stress granule [GO:0010494];nuclear stress granule [GO:0097165];nucleus [GO:0005634];trans-Golgi network [GO:0005802];mRNA binding [GO:0003729];RNA binding [GO:0003723];mRNA processing [GO:0006397];nervous system development [GO:0007399];regulation of alternative mRNA splicing, via spliceosome [GO:0000381];RNA splicing [GO:0008380];RNA transport [GO:0050658]	Human Phenotype description:	Mouse Phenotype description:abnormal vitreous body morphology,preweaning lethality complete penetrance	Rat Phenotype description:
3	35201723	G	T	intron_variant	RBFOX1	ENSSSCG00000007917	0.434783	-	-	0.751326	15.5166	RNA binding protein fox-1 homolog 1-nucleus [GO:0005634];RNA binding [GO:0003723];mRNA processing [GO:0006397];nervous system development [GO:0007399];regulation of alternative mRNA splicing, via spliceosome [GO:0000381];RNA splicing [GO:0008380]	RNA binding protein fox-1 homolog 1 (Ataxin-2-binding protein 1) (Fox-1 homolog A) (Hexaribonucleotide-binding protein 1)	FUNCTION: RNA-binding protein that regulates alternative splicing events by binding to 5'-UGCAUGU-3' elements. Regulates alternative splicing of tissue-specific exons and of differentially spliced exons during erythropoiesis. {ECO:0000269|PubMed:16537540}.	cytoplasm [GO:0005737];cytoplasmic stress granule [GO:0010494];nuclear stress granule [GO:0097165];nucleus [GO:0005634];trans-Golgi network [GO:0005802];mRNA binding [GO:0003729];RNA binding [GO:0003723];mRNA processing [GO:0006397];nervous system development [GO:0007399];regulation of alternative mRNA splicing, via spliceosome [GO:0000381];RNA splicing [GO:0008380];RNA transport [GO:0050658]	Human Phenotype description:	Mouse Phenotype description:abnormal vitreous body morphology,preweaning lethality complete penetrance	Rat Phenotype description:
3	35674950	A	T	intergenic_variant	-	-	0.449519	-	-	0.857719	15.3736	-	-	-	-	-	-	-
3	35516854	G	A	intergenic_variant	-	-	0.444712	-	-	0.773638	15.3088	-	-	-	-	-	-	-
3	35997309	T	C	intergenic_variant	-	-	0.447115	-	-	0.866629	15.1435	-	-	-	-	-	-	-
3	34985982	T	C	intron_variant	RBFOX1	ENSSSCG00000007917	0.451923	-	-	0.729125	15.0906	RNA binding protein fox-1 homolog 1-nucleus [GO:0005634];RNA binding [GO:0003723];mRNA processing [GO:0006397];nervous system development [GO:0007399];regulation of alternative mRNA splicing, via spliceosome [GO:0000381];RNA splicing [GO:0008380]	RNA binding protein fox-1 homolog 1 (Ataxin-2-binding protein 1) (Fox-1 homolog A) (Hexaribonucleotide-binding protein 1)	FUNCTION: RNA-binding protein that regulates alternative splicing events by binding to 5'-UGCAUGU-3' elements. Regulates alternative splicing of tissue-specific exons and of differentially spliced exons during erythropoiesis. {ECO:0000269|PubMed:16537540}.	cytoplasm [GO:0005737];cytoplasmic stress granule [GO:0010494];nuclear stress granule [GO:0097165];nucleus [GO:0005634];trans-Golgi network [GO:0005802];mRNA binding [GO:0003729];RNA binding [GO:0003723];mRNA processing [GO:0006397];nervous system development [GO:0007399];regulation of alternative mRNA splicing, via spliceosome [GO:0000381];RNA splicing [GO:0008380];RNA transport [GO:0050658]	Human Phenotype description:	Mouse Phenotype description:abnormal vitreous body morphology,preweaning lethality complete penetrance	Rat Phenotype description:
3	35457571	T	A	intergenic_variant	-	-	0.4375	-	-	0.772989	14.9436	-	-	-	-	-	-	-
3	35692962	A	G	intergenic_variant	-	-	0.456731	-	-	0.831495	14.831	-	-	-	-	-	-	-
3	36374271	C	G	intergenic_variant	-	-	0.502415	-	-	0.796127	14.8215	-	-	-	-	-	-	-
3	36101887	T	G	intergenic_variant	-	-	0.521739	-	-	0.739452	14.6875	-	-	-	-	-	-	-
3	36117302	G	A	intergenic_variant	-	-	0.516827	-	-	0.702697	14.47	-	-	-	-	-	-	-
3	35218151	G	C	intron_variant	RBFOX1	ENSSSCG00000007917	0.432692	-	-	0.751326	14.4561	RNA binding protein fox-1 homolog 1-nucleus [GO:0005634];RNA binding [GO:0003723];mRNA processing [GO:0006397];nervous system development [GO:0007399];regulation of alternative mRNA splicing, via spliceosome [GO:0000381];RNA splicing [GO:0008380]	RNA binding protein fox-1 homolog 1 (Ataxin-2-binding protein 1) (Fox-1 homolog A) (Hexaribonucleotide-binding protein 1)	FUNCTION: RNA-binding protein that regulates alternative splicing events by binding to 5'-UGCAUGU-3' elements. Regulates alternative splicing of tissue-specific exons and of differentially spliced exons during erythropoiesis. {ECO:0000269|PubMed:16537540}.	cytoplasm [GO:0005737];cytoplasmic stress granule [GO:0010494];nuclear stress granule [GO:0097165];nucleus [GO:0005634];trans-Golgi network [GO:0005802];mRNA binding [GO:0003729];RNA binding [GO:0003723];mRNA processing [GO:0006397];nervous system development [GO:0007399];regulation of alternative mRNA splicing, via spliceosome [GO:0000381];RNA splicing [GO:0008380];RNA transport [GO:0050658]	Human Phenotype description:	Mouse Phenotype description:abnormal vitreous body morphology,preweaning lethality complete penetrance	Rat Phenotype description:
3	35722484	G	C	intergenic_variant	-	-	0.451691	-	-	0.858536	14.4267	-	-	-	-	-	-	-
3	35312814	A	G	intron_variant	RBFOX1	ENSSSCG00000007917	0.449519	-	-	0.724034	14.3747	RNA binding protein fox-1 homolog 1-nucleus [GO:0005634];RNA binding [GO:0003723];mRNA processing [GO:0006397];nervous system development [GO:0007399];regulation of alternative mRNA splicing, via spliceosome [GO:0000381];RNA splicing [GO:0008380]	RNA binding protein fox-1 homolog 1 (Ataxin-2-binding protein 1) (Fox-1 homolog A) (Hexaribonucleotide-binding protein 1)	FUNCTION: RNA-binding protein that regulates alternative splicing events by binding to 5'-UGCAUGU-3' elements. Regulates alternative splicing of tissue-specific exons and of differentially spliced exons during erythropoiesis. {ECO:0000269|PubMed:16537540}.	cytoplasm [GO:0005737];cytoplasmic stress granule [GO:0010494];nuclear stress granule [GO:0097165];nucleus [GO:0005634];trans-Golgi network [GO:0005802];mRNA binding [GO:0003729];RNA binding [GO:0003723];mRNA processing [GO:0006397];nervous system development [GO:0007399];regulation of alternative mRNA splicing, via spliceosome [GO:0000381];RNA splicing [GO:0008380];RNA transport [GO:0050658]	Human Phenotype description:	Mouse Phenotype description:abnormal vitreous body morphology,preweaning lethality complete penetrance	Rat Phenotype description:
3	35855658	G	A	intergenic_variant	-	-	0.449519	-	-	0.858536	14.2842	-	-	-	-	-	-	-
3	35481759	G	A	intergenic_variant	-	-	0.434783	-	-	0.769369	14.2638	-	-	-	-	-	-	-
3	35496772	T	C	intergenic_variant	-	-	0.434466	-	-	0.766185	14.2378	-	-	-	-	-	-	-
3	35880366	T	C	intergenic_variant	-	-	0.456731	-	-	0.831495	14.1799	-	-	-	-	-	-	-
3	36016166	A	G	intergenic_variant	-	-	0.449029	-	-	0.85874	14.142	-	-	-	-	-	-	-
3	35154998	G	C	intron_variant	RBFOX1	ENSSSCG00000007917	0.430288	-	-	0.797325	14.1368	RNA binding protein fox-1 homolog 1-nucleus [GO:0005634];RNA binding [GO:0003723];mRNA processing [GO:0006397];nervous system development [GO:0007399];regulation of alternative mRNA splicing, via spliceosome [GO:0000381];RNA splicing [GO:0008380]	RNA binding protein fox-1 homolog 1 (Ataxin-2-binding protein 1) (Fox-1 homolog A) (Hexaribonucleotide-binding protein 1)	FUNCTION: RNA-binding protein that regulates alternative splicing events by binding to 5'-UGCAUGU-3' elements. Regulates alternative splicing of tissue-specific exons and of differentially spliced exons during erythropoiesis. {ECO:0000269|PubMed:16537540}.	cytoplasm [GO:0005737];cytoplasmic stress granule [GO:0010494];nuclear stress granule [GO:0097165];nucleus [GO:0005634];trans-Golgi network [GO:0005802];mRNA binding [GO:0003729];RNA binding [GO:0003723];mRNA processing [GO:0006397];nervous system development [GO:0007399];regulation of alternative mRNA splicing, via spliceosome [GO:0000381];RNA splicing [GO:0008380];RNA transport [GO:0050658]	Human Phenotype description:	Mouse Phenotype description:abnormal vitreous body morphology,preweaning lethality complete penetrance	Rat Phenotype description:
3	36073318	T	C	intergenic_variant	-	-	0.454106	-	-	0.801162	14.1076	-	-	-	-	-	-	-
3	35838548	T	C	intergenic_variant	-	-	0.463942	-	-	0.822336	14.0965	-	-	-	-	-	-	-
3	35217794	A	G	intron_variant	RBFOX1	ENSSSCG00000007917	0.432692	-	-	0.767933	14.0284	RNA binding protein fox-1 homolog 1-nucleus [GO:0005634];RNA binding [GO:0003723];mRNA processing [GO:0006397];nervous system development [GO:0007399];regulation of alternative mRNA splicing, via spliceosome [GO:0000381];RNA splicing [GO:0008380]	RNA binding protein fox-1 homolog 1 (Ataxin-2-binding protein 1) (Fox-1 homolog A) (Hexaribonucleotide-binding protein 1)	FUNCTION: RNA-binding protein that regulates alternative splicing events by binding to 5'-UGCAUGU-3' elements. Regulates alternative splicing of tissue-specific exons and of differentially spliced exons during erythropoiesis. {ECO:0000269|PubMed:16537540}.	cytoplasm [GO:0005737];cytoplasmic stress granule [GO:0010494];nuclear stress granule [GO:0097165];nucleus [GO:0005634];trans-Golgi network [GO:0005802];mRNA binding [GO:0003729];RNA binding [GO:0003723];mRNA processing [GO:0006397];nervous system development [GO:0007399];regulation of alternative mRNA splicing, via spliceosome [GO:0000381];RNA splicing [GO:0008380];RNA transport [GO:0050658]	Human Phenotype description:	Mouse Phenotype description:abnormal vitreous body morphology,preweaning lethality complete penetrance	Rat Phenotype description:
3	35975906	A	G	intergenic_variant	-	-	0.449275	-	-	0.832726	13.9946	-	-	-	-	-	-	-
3	35449271	G	T	intergenic_variant	-	-	0.434783	-	-	0.787418	13.9733	-	-	-	-	-	-	-
3	35529725	A	G	intergenic_variant	-	-	0.434783	-	-	0.754606	13.9375	-	-	-	-	-	-	-
3	35640076	T	C	intergenic_variant	-	-	0.443902	-	-	0.727774	13.9022	-	-	-	-	-	-	-
3	35568278	T	C	intergenic_variant	-	-	0.4375	-	-	0.751456	13.898	-	-	-	-	-	-	-
3	36134471	A	G	intergenic_variant	-	-	0.519231	-	-	0.723873	13.8804	-	-	-	-	-	-	-
3	35715153	C	A	intergenic_variant	-	-	0.449519	-	-	0.857719	13.8205	-	-	-	-	-	-	-
3	35551823	C	T	intergenic_variant	-	-	0.429952	-	-	0.738321	13.8036	-	-	-	-	-	-	-
3	35529788	G	A	intergenic_variant	-	-	0.42233	-	-	0.747972	13.7712	-	-	-	-	-	-	-
3	35516296	T	C	intergenic_variant	-	-	0.435096	-	-	0.811019	13.7598	-	-	-	-	-	-	-
3	35970330	G	A	intergenic_variant	-	-	0.447115	-	-	0.851936	13.663	-	-	-	-	-	-	-
3	35718370	A	G	intergenic_variant	-	-	0.454106	-	-	0.849096	13.6618	-	-	-	-	-	-	-
3	34990901	T	C	intron_variant	RBFOX1	ENSSSCG00000007917	0.4375	-	-	0.785897	13.6555	RNA binding protein fox-1 homolog 1-nucleus [GO:0005634];RNA binding [GO:0003723];mRNA processing [GO:0006397];nervous system development [GO:0007399];regulation of alternative mRNA splicing, via spliceosome [GO:0000381];RNA splicing [GO:0008380]	RNA binding protein fox-1 homolog 1 (Ataxin-2-binding protein 1) (Fox-1 homolog A) (Hexaribonucleotide-binding protein 1)	FUNCTION: RNA-binding protein that regulates alternative splicing events by binding to 5'-UGCAUGU-3' elements. Regulates alternative splicing of tissue-specific exons and of differentially spliced exons during erythropoiesis. {ECO:0000269|PubMed:16537540}.	cytoplasm [GO:0005737];cytoplasmic stress granule [GO:0010494];nuclear stress granule [GO:0097165];nucleus [GO:0005634];trans-Golgi network [GO:0005802];mRNA binding [GO:0003729];RNA binding [GO:0003723];mRNA processing [GO:0006397];nervous system development [GO:0007399];regulation of alternative mRNA splicing, via spliceosome [GO:0000381];RNA splicing [GO:0008380];RNA transport [GO:0050658]	Human Phenotype description:	Mouse Phenotype description:abnormal vitreous body morphology,preweaning lethality complete penetrance	Rat Phenotype description:
3	35499121	C	T	intergenic_variant	-	-	0.430288	-	-	0.77787	13.6499	-	-	-	-	-	-	-
3	35710117	G	A	intergenic_variant	-	-	0.449275	-	-	0.814598	13.6456	-	-	-	-	-	-	-
3	35732280	T	G	intergenic_variant	-	-	0.466346	-	-	0.848571	13.6202	-	-	-	-	-	-	-
3	36049376	A	G	intergenic_variant	-	-	0.451691	-	-	0.839558	13.545	-	-	-	-	-	-	-
3	35194594	C	T	intron_variant	RBFOX1	ENSSSCG00000007917	0.444444	-	-	0.718126	13.4587	RNA binding protein fox-1 homolog 1-nucleus [GO:0005634];RNA binding [GO:0003723];mRNA processing [GO:0006397];nervous system development [GO:0007399];regulation of alternative mRNA splicing, via spliceosome [GO:0000381];RNA splicing [GO:0008380]	RNA binding protein fox-1 homolog 1 (Ataxin-2-binding protein 1) (Fox-1 homolog A) (Hexaribonucleotide-binding protein 1)	FUNCTION: RNA-binding protein that regulates alternative splicing events by binding to 5'-UGCAUGU-3' elements. Regulates alternative splicing of tissue-specific exons and of differentially spliced exons during erythropoiesis. {ECO:0000269|PubMed:16537540}.	cytoplasm [GO:0005737];cytoplasmic stress granule [GO:0010494];nuclear stress granule [GO:0097165];nucleus [GO:0005634];trans-Golgi network [GO:0005802];mRNA binding [GO:0003729];RNA binding [GO:0003723];mRNA processing [GO:0006397];nervous system development [GO:0007399];regulation of alternative mRNA splicing, via spliceosome [GO:0000381];RNA splicing [GO:0008380];RNA transport [GO:0050658]	Human Phenotype description:	Mouse Phenotype description:abnormal vitreous body morphology,preweaning lethality complete penetrance	Rat Phenotype description:
3	35370747	G	A	intergenic_variant	-	-	0.4375	-	-	0.767858	13.4247	-	-	-	-	-	-	-
3	35054338	T	C	intron_variant	RBFOX1	ENSSSCG00000007917	0.439904	-	-	0.741844	13.3982	RNA binding protein fox-1 homolog 1-nucleus [GO:0005634];RNA binding [GO:0003723];mRNA processing [GO:0006397];nervous system development [GO:0007399];regulation of alternative mRNA splicing, via spliceosome [GO:0000381];RNA splicing [GO:0008380]	RNA binding protein fox-1 homolog 1 (Ataxin-2-binding protein 1) (Fox-1 homolog A) (Hexaribonucleotide-binding protein 1)	FUNCTION: RNA-binding protein that regulates alternative splicing events by binding to 5'-UGCAUGU-3' elements. Regulates alternative splicing of tissue-specific exons and of differentially spliced exons during erythropoiesis. {ECO:0000269|PubMed:16537540}.	cytoplasm [GO:0005737];cytoplasmic stress granule [GO:0010494];nuclear stress granule [GO:0097165];nucleus [GO:0005634];trans-Golgi network [GO:0005802];mRNA binding [GO:0003729];RNA binding [GO:0003723];mRNA processing [GO:0006397];nervous system development [GO:0007399];regulation of alternative mRNA splicing, via spliceosome [GO:0000381];RNA splicing [GO:0008380];RNA transport [GO:0050658]	Human Phenotype description:	Mouse Phenotype description:abnormal vitreous body morphology,preweaning lethality complete penetrance	Rat Phenotype description:
3	35768276	A	G	downstream_gene_variant	ENSSSCG00000032920	ENSSSCG00000032920	0.454106	-	-	0.848253	13.3704		-	-	-	Human Phenotype description:	Mouse Phenotype description:	Rat Phenotype description:
3	36467512	C	T	intergenic_variant	-	-	0.5	-	-	0.750877	13.3602	-	-	-	-	-	-	-
3	35568382	G	A	intergenic_variant	-	-	0.437198	-	-	0.726909	13.3581	-	-	-	-	-	-	-
3	36095851	T	A	intergenic_variant	-	-	0.519231	-	-	0.739452	13.3297	-	-	-	-	-	-	-
3	35643165	T	C	intergenic_variant	-	-	0.432367	-	-	0.72673	13.3032	-	-	-	-	-	-	-
3	35674241	T	C	intergenic_variant	-	-	0.502404	-	-	0.707812	13.267	-	-	-	-	-	-	-
3	35149334	C	T	intron_variant	RBFOX1	ENSSSCG00000007917	0.432692	-	-	0.783568	13.2544	RNA binding protein fox-1 homolog 1-nucleus [GO:0005634];RNA binding [GO:0003723];mRNA processing [GO:0006397];nervous system development [GO:0007399];regulation of alternative mRNA splicing, via spliceosome [GO:0000381];RNA splicing [GO:0008380]	RNA binding protein fox-1 homolog 1 (Ataxin-2-binding protein 1) (Fox-1 homolog A) (Hexaribonucleotide-binding protein 1)	FUNCTION: RNA-binding protein that regulates alternative splicing events by binding to 5'-UGCAUGU-3' elements. Regulates alternative splicing of tissue-specific exons and of differentially spliced exons during erythropoiesis. {ECO:0000269|PubMed:16537540}.	cytoplasm [GO:0005737];cytoplasmic stress granule [GO:0010494];nuclear stress granule [GO:0097165];nucleus [GO:0005634];trans-Golgi network [GO:0005802];mRNA binding [GO:0003729];RNA binding [GO:0003723];mRNA processing [GO:0006397];nervous system development [GO:0007399];regulation of alternative mRNA splicing, via spliceosome [GO:0000381];RNA splicing [GO:0008380];RNA transport [GO:0050658]	Human Phenotype description:	Mouse Phenotype description:abnormal vitreous body morphology,preweaning lethality complete penetrance	Rat Phenotype description:
3	36699546	A	G	intergenic_variant	-	-	0.454327	-	-	0.964532	13.2204	-	-	-	-	-	-	-
3	35506517	C	T	intergenic_variant	-	-	0.432692	-	-	0.767933	13.202	-	-	-	-	-	-	-
3	35481462	G	A	intergenic_variant	-	-	0.430288	-	-	0.812814	13.1839	-	-	-	-	-	-	-
3	36029989	C	T	intergenic_variant	-	-	0.444712	-	-	0.843368	13.1823	-	-	-	-	-	-	-
3	35241632	G	T	intron_variant	RBFOX1	ENSSSCG00000007917	0.439904	-	-	0.774739	13.0846	RNA binding protein fox-1 homolog 1-nucleus [GO:0005634];RNA binding [GO:0003723];mRNA processing [GO:0006397];nervous system development [GO:0007399];regulation of alternative mRNA splicing, via spliceosome [GO:0000381];RNA splicing [GO:0008380]	RNA binding protein fox-1 homolog 1 (Ataxin-2-binding protein 1) (Fox-1 homolog A) (Hexaribonucleotide-binding protein 1)	FUNCTION: RNA-binding protein that regulates alternative splicing events by binding to 5'-UGCAUGU-3' elements. Regulates alternative splicing of tissue-specific exons and of differentially spliced exons during erythropoiesis. {ECO:0000269|PubMed:16537540}.	cytoplasm [GO:0005737];cytoplasmic stress granule [GO:0010494];nuclear stress granule [GO:0097165];nucleus [GO:0005634];trans-Golgi network [GO:0005802];mRNA binding [GO:0003729];RNA binding [GO:0003723];mRNA processing [GO:0006397];nervous system development [GO:0007399];regulation of alternative mRNA splicing, via spliceosome [GO:0000381];RNA splicing [GO:0008380];RNA transport [GO:0050658]	Human Phenotype description:	Mouse Phenotype description:abnormal vitreous body morphology,preweaning lethality complete penetrance	Rat Phenotype description:
3	36084838	A	G	intergenic_variant	-	-	0.514493	-	-	0.737204	13.0628	-	-	-	-	-	-	-
3	35835409	T	C	intergenic_variant	-	-	0.459135	-	-	0.806753	13.052	-	-	-	-	-	-	-
3	35746282	C	A	intergenic_variant	-	-	0.444712	-	-	0.808387	12.9902	-	-	-	-	-	-	-
3	35519675	T	C	intergenic_variant	-	-	0.434783	-	-	0.786007	12.9844	-	-	-	-	-	-	-
3	35455181	A	G	intergenic_variant	-	-	0.449519	-	-	0.726011	12.9777	-	-	-	-	-	-	-
3	35727690	T	C	intergenic_variant	-	-	0.449275	-	-	0.798883	12.9669	-	-	-	-	-	-	-
3	35640250	T	C	intergenic_variant	-	-	0.434783	-	-	0.724559	12.9326	-	-	-	-	-	-	-
3	35654598	A	G	intergenic_variant	-	-	0.444712	-	-	0.775172	12.9193	-	-	-	-	-	-	-
3	35976311	T	C	intergenic_variant	-	-	0.442029	-	-	0.826463	12.9093	-	-	-	-	-	-	-
3	36466290	A	G	intergenic_variant	-	-	0.495192	-	-	0.768826	12.8861	-	-	-	-	-	-	-
3	35519233	T	C	intergenic_variant	-	-	0.439614	-	-	0.751456	12.8643	-	-	-	-	-	-	-
3	35156070	T	C	intron_variant	RBFOX1	ENSSSCG00000007917	0.439904	-	-	0.790234	12.8367	RNA binding protein fox-1 homolog 1-nucleus [GO:0005634];RNA binding [GO:0003723];mRNA processing [GO:0006397];nervous system development [GO:0007399];regulation of alternative mRNA splicing, via spliceosome [GO:0000381];RNA splicing [GO:0008380]	RNA binding protein fox-1 homolog 1 (Ataxin-2-binding protein 1) (Fox-1 homolog A) (Hexaribonucleotide-binding protein 1)	FUNCTION: RNA-binding protein that regulates alternative splicing events by binding to 5'-UGCAUGU-3' elements. Regulates alternative splicing of tissue-specific exons and of differentially spliced exons during erythropoiesis. {ECO:0000269|PubMed:16537540}.	cytoplasm [GO:0005737];cytoplasmic stress granule [GO:0010494];nuclear stress granule [GO:0097165];nucleus [GO:0005634];trans-Golgi network [GO:0005802];mRNA binding [GO:0003729];RNA binding [GO:0003723];mRNA processing [GO:0006397];nervous system development [GO:0007399];regulation of alternative mRNA splicing, via spliceosome [GO:0000381];RNA splicing [GO:0008380];RNA transport [GO:0050658]	Human Phenotype description:	Mouse Phenotype description:abnormal vitreous body morphology,preweaning lethality complete penetrance	Rat Phenotype description:
3	35997298	A	G	intergenic_variant	-	-	0.447115	-	-	0.866629	12.8337	-	-	-	-	-	-	-
3	36004423	A	C	intergenic_variant	-	-	0.439904	-	-	0.843557	12.8012	-	-	-	-	-	-	-
3	36091019	T	G	intergenic_variant	-	-	0.456731	-	-	0.833947	12.7869	-	-	-	-	-	-	-
3	35544601	C	T	intergenic_variant	-	-	0.437198	-	-	0.776148	12.7829	-	-	-	-	-	-	-
3	36690264	A	G	intergenic_variant	-	-	0.454327	-	-	0.964343	12.7622	-	-	-	-	-	-	-
3	35503531	C	T	intergenic_variant	-	-	0.425121	-	-	0.758326	12.7613	-	-	-	-	-	-	-
3	35748526	C	T	intergenic_variant	-	-	0.444712	-	-	0.859516	12.7607	-	-	-	-	-	-	-
3	35397498	G	A	intergenic_variant	-	-	0.435096	-	-	0.743142	12.6883	-	-	-	-	-	-	-
3	35086720	C	T	intron_variant	RBFOX1	ENSSSCG00000007917	0.442308	-	-	0.780544	12.6852	RNA binding protein fox-1 homolog 1-nucleus [GO:0005634];RNA binding [GO:0003723];mRNA processing [GO:0006397];nervous system development [GO:0007399];regulation of alternative mRNA splicing, via spliceosome [GO:0000381];RNA splicing [GO:0008380]	RNA binding protein fox-1 homolog 1 (Ataxin-2-binding protein 1) (Fox-1 homolog A) (Hexaribonucleotide-binding protein 1)	FUNCTION: RNA-binding protein that regulates alternative splicing events by binding to 5'-UGCAUGU-3' elements. Regulates alternative splicing of tissue-specific exons and of differentially spliced exons during erythropoiesis. {ECO:0000269|PubMed:16537540}.	cytoplasm [GO:0005737];cytoplasmic stress granule [GO:0010494];nuclear stress granule [GO:0097165];nucleus [GO:0005634];trans-Golgi network [GO:0005802];mRNA binding [GO:0003729];RNA binding [GO:0003723];mRNA processing [GO:0006397];nervous system development [GO:0007399];regulation of alternative mRNA splicing, via spliceosome [GO:0000381];RNA splicing [GO:0008380];RNA transport [GO:0050658]	Human Phenotype description:	Mouse Phenotype description:abnormal vitreous body morphology,preweaning lethality complete penetrance	Rat Phenotype description:
3	36040784	C	T	intergenic_variant	-	-	0.449519	-	-	0.858536	12.6752	-	-	-	-	-	-	-
3	35896979	T	C	upstream_gene_variant	ENSSSCG00000036848	ENSSSCG00000036848	0.473558	-	-	0.731228	12.5894		-	-	-	Human Phenotype description:	Mouse Phenotype description:	Rat Phenotype description:
3	36040634	C	T	intergenic_variant	-	-	0.442308	-	-	0.817972	12.585	-	-	-	-	-	-	-
3	35519655	G	T	intergenic_variant	-	-	0.434783	-	-	0.786007	12.5061	-	-	-	-	-	-	-
3	35114534	T	C	intron_variant	RBFOX1	ENSSSCG00000007917	0.449519	-	-	0.743916	12.435	RNA binding protein fox-1 homolog 1-nucleus [GO:0005634];RNA binding [GO:0003723];mRNA processing [GO:0006397];nervous system development [GO:0007399];regulation of alternative mRNA splicing, via spliceosome [GO:0000381];RNA splicing [GO:0008380]	RNA binding protein fox-1 homolog 1 (Ataxin-2-binding protein 1) (Fox-1 homolog A) (Hexaribonucleotide-binding protein 1)	FUNCTION: RNA-binding protein that regulates alternative splicing events by binding to 5'-UGCAUGU-3' elements. Regulates alternative splicing of tissue-specific exons and of differentially spliced exons during erythropoiesis. {ECO:0000269|PubMed:16537540}.	cytoplasm [GO:0005737];cytoplasmic stress granule [GO:0010494];nuclear stress granule [GO:0097165];nucleus [GO:0005634];trans-Golgi network [GO:0005802];mRNA binding [GO:0003729];RNA binding [GO:0003723];mRNA processing [GO:0006397];nervous system development [GO:0007399];regulation of alternative mRNA splicing, via spliceosome [GO:0000381];RNA splicing [GO:0008380];RNA transport [GO:0050658]	Human Phenotype description:	Mouse Phenotype description:abnormal vitreous body morphology,preweaning lethality complete penetrance	Rat Phenotype description:
3	35268267	T	G	intron_variant	RBFOX1	ENSSSCG00000007917	0.432692	-	-	0.784721	12.4095	RNA binding protein fox-1 homolog 1-nucleus [GO:0005634];RNA binding [GO:0003723];mRNA processing [GO:0006397];nervous system development [GO:0007399];regulation of alternative mRNA splicing, via spliceosome [GO:0000381];RNA splicing [GO:0008380]	RNA binding protein fox-1 homolog 1 (Ataxin-2-binding protein 1) (Fox-1 homolog A) (Hexaribonucleotide-binding protein 1)	FUNCTION: RNA-binding protein that regulates alternative splicing events by binding to 5'-UGCAUGU-3' elements. Regulates alternative splicing of tissue-specific exons and of differentially spliced exons during erythropoiesis. {ECO:0000269|PubMed:16537540}.	cytoplasm [GO:0005737];cytoplasmic stress granule [GO:0010494];nuclear stress granule [GO:0097165];nucleus [GO:0005634];trans-Golgi network [GO:0005802];mRNA binding [GO:0003729];RNA binding [GO:0003723];mRNA processing [GO:0006397];nervous system development [GO:0007399];regulation of alternative mRNA splicing, via spliceosome [GO:0000381];RNA splicing [GO:0008380];RNA transport [GO:0050658]	Human Phenotype description:	Mouse Phenotype description:abnormal vitreous body morphology,preweaning lethality complete penetrance	Rat Phenotype description:
3	35552604	G	A	intergenic_variant	-	-	0.435096	-	-	0.777596	12.3739	-	-	-	-	-	-	-
3	35942559	C	T	intergenic_variant	-	-	0.449519	-	-	0.875226	12.2799	-	-	-	-	-	-	-
3	35835407	T	C	intergenic_variant	-	-	0.461538	-	-	0.83135	12.238	-	-	-	-	-	-	-
3	35927744	C	T	intergenic_variant	-	-	0.509615	-	-	0.713833	12.233	-	-	-	-	-	-	-
3	36016691	G	C	intergenic_variant	-	-	0.447115	-	-	0.850856	12.1955	-	-	-	-	-	-	-
3	35451370	T	C	intergenic_variant	-	-	0.436585	-	-	0.752121	12.1955	-	-	-	-	-	-	-
3	36296935	A	G	intergenic_variant	-	-	0.454327	-	-	0.857881	12.1251	-	-	-	-	-	-	-
3	36101776	T	G	intergenic_variant	-	-	0.52439	-	-	0.720406	12.1251	-	-	-	-	-	-	-
3	35497932	C	A	intergenic_variant	-	-	0.442029	-	-	0.700629	12.1149	-	-	-	-	-	-	-
3	35529204	A	G	intergenic_variant	-	-	0.425481	-	-	0.753828	12.0777	-	-	-	-	-	-	-
3	35482104	T	A	intergenic_variant	-	-	0.434466	-	-	0.76276	12.0156	-	-	-	-	-	-	-
3	36073334	G	A	intergenic_variant	-	-	0.451456	-	-	0.769205	11.987	-	-	-	-	-	-	-
3	35152919	G	A	intron_variant	RBFOX1	ENSSSCG00000007917	0.456522	-	-	0.723638	11.9738	RNA binding protein fox-1 homolog 1-nucleus [GO:0005634];RNA binding [GO:0003723];mRNA processing [GO:0006397];nervous system development [GO:0007399];regulation of alternative mRNA splicing, via spliceosome [GO:0000381];RNA splicing [GO:0008380]	RNA binding protein fox-1 homolog 1 (Ataxin-2-binding protein 1) (Fox-1 homolog A) (Hexaribonucleotide-binding protein 1)	FUNCTION: RNA-binding protein that regulates alternative splicing events by binding to 5'-UGCAUGU-3' elements. Regulates alternative splicing of tissue-specific exons and of differentially spliced exons during erythropoiesis. {ECO:0000269|PubMed:16537540}.	cytoplasm [GO:0005737];cytoplasmic stress granule [GO:0010494];nuclear stress granule [GO:0097165];nucleus [GO:0005634];trans-Golgi network [GO:0005802];mRNA binding [GO:0003729];RNA binding [GO:0003723];mRNA processing [GO:0006397];nervous system development [GO:0007399];regulation of alternative mRNA splicing, via spliceosome [GO:0000381];RNA splicing [GO:0008380];RNA transport [GO:0050658]	Human Phenotype description:	Mouse Phenotype description:abnormal vitreous body morphology,preweaning lethality complete penetrance	Rat Phenotype description:
3	36797537	T	C	intergenic_variant	-	-	0.516827	-	-	0.779007	11.9645	-	-	-	-	-	-	-
3	36338957	A	C	intergenic_variant	-	-	0.46875	-	-	0.910629	11.9454	-	-	-	-	-	-	-
3	36094255	T	C	intergenic_variant	-	-	0.516827	-	-	0.717973	11.9405	-	-	-	-	-	-	-
3	35087511	G	A	intron_variant	RBFOX1	ENSSSCG00000007917	0.439904	-	-	0.777842	11.9237	RNA binding protein fox-1 homolog 1-nucleus [GO:0005634];RNA binding [GO:0003723];mRNA processing [GO:0006397];nervous system development [GO:0007399];regulation of alternative mRNA splicing, via spliceosome [GO:0000381];RNA splicing [GO:0008380]	RNA binding protein fox-1 homolog 1 (Ataxin-2-binding protein 1) (Fox-1 homolog A) (Hexaribonucleotide-binding protein 1)	FUNCTION: RNA-binding protein that regulates alternative splicing events by binding to 5'-UGCAUGU-3' elements. Regulates alternative splicing of tissue-specific exons and of differentially spliced exons during erythropoiesis. {ECO:0000269|PubMed:16537540}.	cytoplasm [GO:0005737];cytoplasmic stress granule [GO:0010494];nuclear stress granule [GO:0097165];nucleus [GO:0005634];trans-Golgi network [GO:0005802];mRNA binding [GO:0003729];RNA binding [GO:0003723];mRNA processing [GO:0006397];nervous system development [GO:0007399];regulation of alternative mRNA splicing, via spliceosome [GO:0000381];RNA splicing [GO:0008380];RNA transport [GO:0050658]	Human Phenotype description:	Mouse Phenotype description:abnormal vitreous body morphology,preweaning lethality complete penetrance	Rat Phenotype description:
3	35086630	A	C	intron_variant	RBFOX1	ENSSSCG00000007917	0.4375	-	-	0.801194	11.8976	RNA binding protein fox-1 homolog 1-nucleus [GO:0005634];RNA binding [GO:0003723];mRNA processing [GO:0006397];nervous system development [GO:0007399];regulation of alternative mRNA splicing, via spliceosome [GO:0000381];RNA splicing [GO:0008380]	RNA binding protein fox-1 homolog 1 (Ataxin-2-binding protein 1) (Fox-1 homolog A) (Hexaribonucleotide-binding protein 1)	FUNCTION: RNA-binding protein that regulates alternative splicing events by binding to 5'-UGCAUGU-3' elements. Regulates alternative splicing of tissue-specific exons and of differentially spliced exons during erythropoiesis. {ECO:0000269|PubMed:16537540}.	cytoplasm [GO:0005737];cytoplasmic stress granule [GO:0010494];nuclear stress granule [GO:0097165];nucleus [GO:0005634];trans-Golgi network [GO:0005802];mRNA binding [GO:0003729];RNA binding [GO:0003723];mRNA processing [GO:0006397];nervous system development [GO:0007399];regulation of alternative mRNA splicing, via spliceosome [GO:0000381];RNA splicing [GO:0008380];RNA transport [GO:0050658]	Human Phenotype description:	Mouse Phenotype description:abnormal vitreous body morphology,preweaning lethality complete penetrance	Rat Phenotype description:
3	35848583	G	A	intergenic_variant	-	-	0.454327	-	-	0.838872	11.8851	-	-	-	-	-	-	-
3	35506563	T	C	intergenic_variant	-	-	0.4375	-	-	0.800009	11.8829	-	-	-	-	-	-	-
3	35460459	A	G	intergenic_variant	-	-	0.432692	-	-	0.801691	11.7712	-	-	-	-	-	-	-
3	35702292	T	G	intergenic_variant	-	-	0.454327	-	-	0.857029	11.6962	-	-	-	-	-	-	-
3	35978348	A	C	intergenic_variant	-	-	0.451923	-	-	0.849096	11.6892	-	-	-	-	-	-	-
3	36893522	A	G	intergenic_variant	-	-	0.451923	-	-	0.955799	11.5842	-	-	-	-	-	-	-
3	35548694	T	G	intergenic_variant	-	-	0.444712	-	-	0.787911	11.582	-	-	-	-	-	-	-
3	35977744	T	C	intergenic_variant	-	-	0.451923	-	-	0.883389	11.5647	-	-	-	-	-	-	-
3	35722501	C	G	intergenic_variant	-	-	0.453883	-	-	0.858536	11.5216	-	-	-	-	-	-	-
3	35667463	G	A	intergenic_variant	-	-	0.451923	-	-	0.865732	11.509	-	-	-	-	-	-	-
3	35538752	T	C	intergenic_variant	-	-	0.439904	-	-	0.774739	11.4987	-	-	-	-	-	-	-
3	35727844	A	G	intergenic_variant	-	-	0.458537	-	-	0.801162	11.4781	-	-	-	-	-	-	-
3	35438510	A	C	intergenic_variant	-	-	0.456731	-	-	0.732505	11.4473	-	-	-	-	-	-	-
3	35425083	G	A	intergenic_variant	-	-	0.436893	-	-	0.804086	11.4396	-	-	-	-	-	-	-
3	35370766	C	T	intergenic_variant	-	-	0.435096	-	-	0.744877	11.4387	-	-	-	-	-	-	-
3	36032599	G	A	intergenic_variant	-	-	0.444712	-	-	0.827816	11.431	-	-	-	-	-	-	-
3	36042023	A	C	intergenic_variant	-	-	0.475728	-	-	0.704151	11.3918	-	-	-	-	-	-	-
3	35502544	G	A	intergenic_variant	-	-	0.432692	-	-	0.770925	11.3831	-	-	-	-	-	-	-
3	35509082	T	C	intergenic_variant	-	-	0.451923	-	-	0.701102	11.3622	-	-	-	-	-	-	-
3	35957860	A	G	intergenic_variant	-	-	0.473558	-	-	0.715787	11.309	-	-	-	-	-	-	-
3	35400783	A	G	intergenic_variant	-	-	0.454327	-	-	0.725641	11.3044	-	-	-	-	-	-	-
3	36339820	T	C	intergenic_variant	-	-	0.466184	-	-	0.927306	11.3003	-	-	-	-	-	-	-
3	35312980	C	G	intron_variant	RBFOX1	ENSSSCG00000007917	0.449519	-	-	0.710227	11.2928	RNA binding protein fox-1 homolog 1-nucleus [GO:0005634];RNA binding [GO:0003723];mRNA processing [GO:0006397];nervous system development [GO:0007399];regulation of alternative mRNA splicing, via spliceosome [GO:0000381];RNA splicing [GO:0008380]	RNA binding protein fox-1 homolog 1 (Ataxin-2-binding protein 1) (Fox-1 homolog A) (Hexaribonucleotide-binding protein 1)	FUNCTION: RNA-binding protein that regulates alternative splicing events by binding to 5'-UGCAUGU-3' elements. Regulates alternative splicing of tissue-specific exons and of differentially spliced exons during erythropoiesis. {ECO:0000269|PubMed:16537540}.	cytoplasm [GO:0005737];cytoplasmic stress granule [GO:0010494];nuclear stress granule [GO:0097165];nucleus [GO:0005634];trans-Golgi network [GO:0005802];mRNA binding [GO:0003729];RNA binding [GO:0003723];mRNA processing [GO:0006397];nervous system development [GO:0007399];regulation of alternative mRNA splicing, via spliceosome [GO:0000381];RNA splicing [GO:0008380];RNA transport [GO:0050658]	Human Phenotype description:	Mouse Phenotype description:abnormal vitreous body morphology,preweaning lethality complete penetrance	Rat Phenotype description:
3	35943596	T	C	intergenic_variant	-	-	0.475962	-	-	0.770019	11.2697	-	-	-	-	-	-	-
3	35090044	C	T	intron_variant	RBFOX1	ENSSSCG00000007917	0.430288	-	-	0.794705	11.2561	RNA binding protein fox-1 homolog 1-nucleus [GO:0005634];RNA binding [GO:0003723];mRNA processing [GO:0006397];nervous system development [GO:0007399];regulation of alternative mRNA splicing, via spliceosome [GO:0000381];RNA splicing [GO:0008380]	RNA binding protein fox-1 homolog 1 (Ataxin-2-binding protein 1) (Fox-1 homolog A) (Hexaribonucleotide-binding protein 1)	FUNCTION: RNA-binding protein that regulates alternative splicing events by binding to 5'-UGCAUGU-3' elements. Regulates alternative splicing of tissue-specific exons and of differentially spliced exons during erythropoiesis. {ECO:0000269|PubMed:16537540}.	cytoplasm [GO:0005737];cytoplasmic stress granule [GO:0010494];nuclear stress granule [GO:0097165];nucleus [GO:0005634];trans-Golgi network [GO:0005802];mRNA binding [GO:0003729];RNA binding [GO:0003723];mRNA processing [GO:0006397];nervous system development [GO:0007399];regulation of alternative mRNA splicing, via spliceosome [GO:0000381];RNA splicing [GO:0008380];RNA transport [GO:0050658]	Human Phenotype description:	Mouse Phenotype description:abnormal vitreous body morphology,preweaning lethality complete penetrance	Rat Phenotype description:
3	35039933	A	C	intron_variant	RBFOX1	ENSSSCG00000007917	0.435096	-	-	0.714965	11.2353	RNA binding protein fox-1 homolog 1-nucleus [GO:0005634];RNA binding [GO:0003723];mRNA processing [GO:0006397];nervous system development [GO:0007399];regulation of alternative mRNA splicing, via spliceosome [GO:0000381];RNA splicing [GO:0008380]	RNA binding protein fox-1 homolog 1 (Ataxin-2-binding protein 1) (Fox-1 homolog A) (Hexaribonucleotide-binding protein 1)	FUNCTION: RNA-binding protein that regulates alternative splicing events by binding to 5'-UGCAUGU-3' elements. Regulates alternative splicing of tissue-specific exons and of differentially spliced exons during erythropoiesis. {ECO:0000269|PubMed:16537540}.	cytoplasm [GO:0005737];cytoplasmic stress granule [GO:0010494];nuclear stress granule [GO:0097165];nucleus [GO:0005634];trans-Golgi network [GO:0005802];mRNA binding [GO:0003729];RNA binding [GO:0003723];mRNA processing [GO:0006397];nervous system development [GO:0007399];regulation of alternative mRNA splicing, via spliceosome [GO:0000381];RNA splicing [GO:0008380];RNA transport [GO:0050658]	Human Phenotype description:	Mouse Phenotype description:abnormal vitreous body morphology,preweaning lethality complete penetrance	Rat Phenotype description:
3	35229163	A	C	intron_variant	RBFOX1	ENSSSCG00000007917	0.548077	-	-	0.71895	11.2265	RNA binding protein fox-1 homolog 1-nucleus [GO:0005634];RNA binding [GO:0003723];mRNA processing [GO:0006397];nervous system development [GO:0007399];regulation of alternative mRNA splicing, via spliceosome [GO:0000381];RNA splicing [GO:0008380]	RNA binding protein fox-1 homolog 1 (Ataxin-2-binding protein 1) (Fox-1 homolog A) (Hexaribonucleotide-binding protein 1)	FUNCTION: RNA-binding protein that regulates alternative splicing events by binding to 5'-UGCAUGU-3' elements. Regulates alternative splicing of tissue-specific exons and of differentially spliced exons during erythropoiesis. {ECO:0000269|PubMed:16537540}.	cytoplasm [GO:0005737];cytoplasmic stress granule [GO:0010494];nuclear stress granule [GO:0097165];nucleus [GO:0005634];trans-Golgi network [GO:0005802];mRNA binding [GO:0003729];RNA binding [GO:0003723];mRNA processing [GO:0006397];nervous system development [GO:0007399];regulation of alternative mRNA splicing, via spliceosome [GO:0000381];RNA splicing [GO:0008380];RNA transport [GO:0050658]	Human Phenotype description:	Mouse Phenotype description:abnormal vitreous body morphology,preweaning lethality complete penetrance	Rat Phenotype description:
3	35724855	T	C	intergenic_variant	-	-	0.459135	-	-	0.793459	11.2208	-	-	-	-	-	-	-
3	36038512	A	C	intergenic_variant	-	-	0.451923	-	-	0.849096	11.2138	-	-	-	-	-	-	-
3	35312932	G	A	intron_variant	RBFOX1	ENSSSCG00000007917	0.430288	-	-	0.77787	11.1834	RNA binding protein fox-1 homolog 1-nucleus [GO:0005634];RNA binding [GO:0003723];mRNA processing [GO:0006397];nervous system development [GO:0007399];regulation of alternative mRNA splicing, via spliceosome [GO:0000381];RNA splicing [GO:0008380]	RNA binding protein fox-1 homolog 1 (Ataxin-2-binding protein 1) (Fox-1 homolog A) (Hexaribonucleotide-binding protein 1)	FUNCTION: RNA-binding protein that regulates alternative splicing events by binding to 5'-UGCAUGU-3' elements. Regulates alternative splicing of tissue-specific exons and of differentially spliced exons during erythropoiesis. {ECO:0000269|PubMed:16537540}.	cytoplasm [GO:0005737];cytoplasmic stress granule [GO:0010494];nuclear stress granule [GO:0097165];nucleus [GO:0005634];trans-Golgi network [GO:0005802];mRNA binding [GO:0003729];RNA binding [GO:0003723];mRNA processing [GO:0006397];nervous system development [GO:0007399];regulation of alternative mRNA splicing, via spliceosome [GO:0000381];RNA splicing [GO:0008380];RNA transport [GO:0050658]	Human Phenotype description:	Mouse Phenotype description:abnormal vitreous body morphology,preweaning lethality complete penetrance	Rat Phenotype description:
3	35909879	T	C	intergenic_variant	-	-	0.504808	-	-	0.730995	11.1102	-	-	-	-	-	-	-
3	35713125	C	T	intergenic_variant	-	-	0.454327	-	-	0.856324	11.0881	-	-	-	-	-	-	-
3	35507274	A	G	intergenic_variant	-	-	0.4375	-	-	0.784437	11.0873	-	-	-	-	-	-	-
3	35630014	A	G	intergenic_variant	-	-	0.439904	-	-	0.756682	11.0814	-	-	-	-	-	-	-
3	36215482	C	G	intergenic_variant	-	-	0.526442	-	-	0.893807	11.0662	-	-	-	-	-	-	-
3	35731720	A	G	intergenic_variant	-	-	0.439614	-	-	0.835238	11.0598	-	-	-	-	-	-	-
3	35117608	A	G	intron_variant	RBFOX1	ENSSSCG00000007917	0.449519	-	-	0.758102	11.0487	RNA binding protein fox-1 homolog 1-nucleus [GO:0005634];RNA binding [GO:0003723];mRNA processing [GO:0006397];nervous system development [GO:0007399];regulation of alternative mRNA splicing, via spliceosome [GO:0000381];RNA splicing [GO:0008380]	RNA binding protein fox-1 homolog 1 (Ataxin-2-binding protein 1) (Fox-1 homolog A) (Hexaribonucleotide-binding protein 1)	FUNCTION: RNA-binding protein that regulates alternative splicing events by binding to 5'-UGCAUGU-3' elements. Regulates alternative splicing of tissue-specific exons and of differentially spliced exons during erythropoiesis. {ECO:0000269|PubMed:16537540}.	cytoplasm [GO:0005737];cytoplasmic stress granule [GO:0010494];nuclear stress granule [GO:0097165];nucleus [GO:0005634];trans-Golgi network [GO:0005802];mRNA binding [GO:0003729];RNA binding [GO:0003723];mRNA processing [GO:0006397];nervous system development [GO:0007399];regulation of alternative mRNA splicing, via spliceosome [GO:0000381];RNA splicing [GO:0008380];RNA transport [GO:0050658]	Human Phenotype description:	Mouse Phenotype description:abnormal vitreous body morphology,preweaning lethality complete penetrance	Rat Phenotype description:
3	35868247	T	G	intergenic_variant	-	-	0.451923	-	-	0.883906	11.0369	-	-	-	-	-	-	-
3	36704541	A	G	intergenic_variant	-	-	0.463768	-	-	0.954556	11.0275	-	-	-	-	-	-	-
3	35524680	T	C	intergenic_variant	-	-	0.432692	-	-	0.786007	11.0148	-	-	-	-	-	-	-
3	36469885	T	C	intergenic_variant	-	-	0.495192	-	-	0.784573	11.0006	-	-	-	-	-	-	-
3	35227642	A	G	intron_variant	RBFOX1	ENSSSCG00000007917	0.451923	-	-	0.732766	10.9986	RNA binding protein fox-1 homolog 1-nucleus [GO:0005634];RNA binding [GO:0003723];mRNA processing [GO:0006397];nervous system development [GO:0007399];regulation of alternative mRNA splicing, via spliceosome [GO:0000381];RNA splicing [GO:0008380]	RNA binding protein fox-1 homolog 1 (Ataxin-2-binding protein 1) (Fox-1 homolog A) (Hexaribonucleotide-binding protein 1)	FUNCTION: RNA-binding protein that regulates alternative splicing events by binding to 5'-UGCAUGU-3' elements. Regulates alternative splicing of tissue-specific exons and of differentially spliced exons during erythropoiesis. {ECO:0000269|PubMed:16537540}.	cytoplasm [GO:0005737];cytoplasmic stress granule [GO:0010494];nuclear stress granule [GO:0097165];nucleus [GO:0005634];trans-Golgi network [GO:0005802];mRNA binding [GO:0003729];RNA binding [GO:0003723];mRNA processing [GO:0006397];nervous system development [GO:0007399];regulation of alternative mRNA splicing, via spliceosome [GO:0000381];RNA splicing [GO:0008380];RNA transport [GO:0050658]	Human Phenotype description:	Mouse Phenotype description:abnormal vitreous body morphology,preweaning lethality complete penetrance	Rat Phenotype description:
3	35528416	C	T	intergenic_variant	-	-	0.443902	-	-	0.73523	10.9907	-	-	-	-	-	-	-
3	34906309	T	G	intergenic_variant	-	-	0.4375	-	-	0.755044	10.9335	-	-	-	-	-	-	-
3	36009778	A	G	intergenic_variant	-	-	0.449519	-	-	0.841363	10.933	-	-	-	-	-	-	-
3	35631295	T	G	intergenic_variant	-	-	0.439904	-	-	0.774739	10.902	-	-	-	-	-	-	-
3	36020352	T	C	intergenic_variant	-	-	0.449519	-	-	0.84039	10.8697	-	-	-	-	-	-	-
3	35977197	T	C	intergenic_variant	-	-	0.447115	-	-	0.86727	10.8495	-	-	-	-	-	-	-
3	35535818	A	G	intergenic_variant	-	-	0.4375	-	-	0.783101	10.8097	-	-	-	-	-	-	-
3	35308908	T	A	intron_variant	RBFOX1	ENSSSCG00000007917	0.4375	-	-	0.751456	10.7437	RNA binding protein fox-1 homolog 1-nucleus [GO:0005634];RNA binding [GO:0003723];mRNA processing [GO:0006397];nervous system development [GO:0007399];regulation of alternative mRNA splicing, via spliceosome [GO:0000381];RNA splicing [GO:0008380]	RNA binding protein fox-1 homolog 1 (Ataxin-2-binding protein 1) (Fox-1 homolog A) (Hexaribonucleotide-binding protein 1)	FUNCTION: RNA-binding protein that regulates alternative splicing events by binding to 5'-UGCAUGU-3' elements. Regulates alternative splicing of tissue-specific exons and of differentially spliced exons during erythropoiesis. {ECO:0000269|PubMed:16537540}.	cytoplasm [GO:0005737];cytoplasmic stress granule [GO:0010494];nuclear stress granule [GO:0097165];nucleus [GO:0005634];trans-Golgi network [GO:0005802];mRNA binding [GO:0003729];RNA binding [GO:0003723];mRNA processing [GO:0006397];nervous system development [GO:0007399];regulation of alternative mRNA splicing, via spliceosome [GO:0000381];RNA splicing [GO:0008380];RNA transport [GO:0050658]	Human Phenotype description:	Mouse Phenotype description:abnormal vitreous body morphology,preweaning lethality complete penetrance	Rat Phenotype description:
3	36470662	T	C	intergenic_variant	-	-	0.5	-	-	0.764285	10.7383	-	-	-	-	-	-	-
3	38170315	C	T	upstream_gene_variant	ADCY9	ENSSSCG00000007950	0.471014	-	-	0.928799	10.731	adenylate cyclase (EC 4.6.1.1)-membrane [GO:0016020];ATP binding [GO:0005524];metal ion binding [GO:0046872];phosphorus-oxygen lyase activity [GO:0016849];cAMP biosynthetic process [GO:0006171];intracellular signal transduction [GO:0035556]	Adenylate cyclase type 9 (EC 4.6.1.1) (ATP pyrophosphate-lyase 9) (Adenylate cyclase type IX) (ACIX) (Adenylyl cyclase 9) (AC9)	FUNCTION: Adenylyl cyclase that catalyzes the formation of the signaling molecule cAMP in response to activation of G protein-coupled receptors (PubMed:10987815, PubMed:12972952, PubMed:15879435, PubMed:9628827). Contributes to signaling cascades activated by CRH (corticotropin-releasing factor), corticosteroids and beta-adrenergic receptors (PubMed:9628827). {ECO:0000269|PubMed:10987815, ECO:000…	axon [GO:0030424];cytosol [GO:0005829];dendrite [GO:0030425];membrane [GO:0016020];plasma membrane [GO:0005886];adenylate cyclase activity [GO:0004016];ATP binding [GO:0005524];metal ion binding [GO:0046872];adenylate cyclase-activating adrenergic receptor signaling pathway [GO:0071880];adenylate cyclase-activating G protein-coupled receptor signaling pathway [GO:0007189];cAMP biosynthetic proces…	Human Phenotype description:	Mouse Phenotype description:abnormal Mullerian duct morphology,abnormal Mullerian duct topology,abnormal ductus venosus valve morphology,abnormal right lung accessory lobe morphology,abnormal small intestine placement,abnormal temporal bone morphology,abnormal umbilical vein topology,abnormal vertebral artery topology,absent ductus venosus valve,absent segment of posterior cerebral artery,absent …	Rat Phenotype description:mood disorder
3	35937684	A	C	intergenic_variant	-	-	0.507212	-	-	0.750141	10.7234	-	-	-	-	-	-	-
3	35956390	A	G	intergenic_variant	-	-	0.480769	-	-	0.739452	10.7209	-	-	-	-	-	-	-
3	35523562	A	G	intergenic_variant	-	-	0.415049	-	-	0.728813	10.7142	-	-	-	-	-	-	-
3	36063160	C	T	intergenic_variant	-	-	0.449519	-	-	0.841363	10.7028	-	-	-	-	-	-	-
3	35468250	C	T	intergenic_variant	-	-	0.441463	-	-	0.750699	10.674	-	-	-	-	-	-	-
3	35970282	G	T	intergenic_variant	-	-	0.507212	-	-	0.705861	10.6677	-	-	-	-	-	-	-
3	36664185	T	C	intergenic_variant	-	-	0.459135	-	-	0.963843	10.662	-	-	-	-	-	-	-
3	34863434	A	G	intergenic_variant	-	-	0.454327	-	-	0.723638	10.6597	-	-	-	-	-	-	-
3	35659077	A	G	intergenic_variant	-	-	0.4375	-	-	0.784437	10.6557	-	-	-	-	-	-	-
3	35631948	A	C	intergenic_variant	-	-	0.439614	-	-	0.767858	10.6549	-	-	-	-	-	-	-
3	34884359	G	A	intergenic_variant	-	-	0.444712	-	-	0.742653	10.6505	-	-	-	-	-	-	-
3	35647032	A	G	intergenic_variant	-	-	0.439904	-	-	0.790234	10.5979	-	-	-	-	-	-	-
3	36341195	A	G	intergenic_variant	-	-	0.46875	-	-	0.891856	10.5885	-	-	-	-	-	-	-
3	34992400	T	G	intron_variant	RBFOX1	ENSSSCG00000007917	0.442308	-	-	0.73604	10.5604	RNA binding protein fox-1 homolog 1-nucleus [GO:0005634];RNA binding [GO:0003723];mRNA processing [GO:0006397];nervous system development [GO:0007399];regulation of alternative mRNA splicing, via spliceosome [GO:0000381];RNA splicing [GO:0008380]	RNA binding protein fox-1 homolog 1 (Ataxin-2-binding protein 1) (Fox-1 homolog A) (Hexaribonucleotide-binding protein 1)	FUNCTION: RNA-binding protein that regulates alternative splicing events by binding to 5'-UGCAUGU-3' elements. Regulates alternative splicing of tissue-specific exons and of differentially spliced exons during erythropoiesis. {ECO:0000269|PubMed:16537540}.	cytoplasm [GO:0005737];cytoplasmic stress granule [GO:0010494];nuclear stress granule [GO:0097165];nucleus [GO:0005634];trans-Golgi network [GO:0005802];mRNA binding [GO:0003729];RNA binding [GO:0003723];mRNA processing [GO:0006397];nervous system development [GO:0007399];regulation of alternative mRNA splicing, via spliceosome [GO:0000381];RNA splicing [GO:0008380];RNA transport [GO:0050658]	Human Phenotype description:	Mouse Phenotype description:abnormal vitreous body morphology,preweaning lethality complete penetrance	Rat Phenotype description:
3	35696734	T	G	intergenic_variant	-	-	0.449519	-	-	0.857051	10.5589	-	-	-	-	-	-	-
3	35546905	T	G	intergenic_variant	-	-	0.4375	-	-	0.751456	10.5511	-	-	-	-	-	-	-
3	34991554	G	A	intron_variant	RBFOX1	ENSSSCG00000007917	0.439904	-	-	0.777842	10.5382	RNA binding protein fox-1 homolog 1-nucleus [GO:0005634];RNA binding [GO:0003723];mRNA processing [GO:0006397];nervous system development [GO:0007399];regulation of alternative mRNA splicing, via spliceosome [GO:0000381];RNA splicing [GO:0008380]	RNA binding protein fox-1 homolog 1 (Ataxin-2-binding protein 1) (Fox-1 homolog A) (Hexaribonucleotide-binding protein 1)	FUNCTION: RNA-binding protein that regulates alternative splicing events by binding to 5'-UGCAUGU-3' elements. Regulates alternative splicing of tissue-specific exons and of differentially spliced exons during erythropoiesis. {ECO:0000269|PubMed:16537540}.	cytoplasm [GO:0005737];cytoplasmic stress granule [GO:0010494];nuclear stress granule [GO:0097165];nucleus [GO:0005634];trans-Golgi network [GO:0005802];mRNA binding [GO:0003729];RNA binding [GO:0003723];mRNA processing [GO:0006397];nervous system development [GO:0007399];regulation of alternative mRNA splicing, via spliceosome [GO:0000381];RNA splicing [GO:0008380];RNA transport [GO:0050658]	Human Phenotype description:	Mouse Phenotype description:abnormal vitreous body morphology,preweaning lethality complete penetrance	Rat Phenotype description:
3	35996453	T	C	intergenic_variant	-	-	0.451923	-	-	0.865732	10.5294	-	-	-	-	-	-	-
3	36341193	T	C	intergenic_variant	-	-	0.466346	-	-	0.918535	10.5289	-	-	-	-	-	-	-
3	35834256	A	G	intergenic_variant	-	-	0.461538	-	-	0.814444	10.5165	-	-	-	-	-	-	-
3	35836905	A	G	intergenic_variant	-	-	0.461538	-	-	0.864941	10.4959	-	-	-	-	-	-	-
3	35217950	C	T	intron_variant	RBFOX1	ENSSSCG00000007917	0.4375	-	-	0.767858	10.4955	RNA binding protein fox-1 homolog 1-nucleus [GO:0005634];RNA binding [GO:0003723];mRNA processing [GO:0006397];nervous system development [GO:0007399];regulation of alternative mRNA splicing, via spliceosome [GO:0000381];RNA splicing [GO:0008380]	RNA binding protein fox-1 homolog 1 (Ataxin-2-binding protein 1) (Fox-1 homolog A) (Hexaribonucleotide-binding protein 1)	FUNCTION: RNA-binding protein that regulates alternative splicing events by binding to 5'-UGCAUGU-3' elements. Regulates alternative splicing of tissue-specific exons and of differentially spliced exons during erythropoiesis. {ECO:0000269|PubMed:16537540}.	cytoplasm [GO:0005737];cytoplasmic stress granule [GO:0010494];nuclear stress granule [GO:0097165];nucleus [GO:0005634];trans-Golgi network [GO:0005802];mRNA binding [GO:0003729];RNA binding [GO:0003723];mRNA processing [GO:0006397];nervous system development [GO:0007399];regulation of alternative mRNA splicing, via spliceosome [GO:0000381];RNA splicing [GO:0008380];RNA transport [GO:0050658]	Human Phenotype description:	Mouse Phenotype description:abnormal vitreous body morphology,preweaning lethality complete penetrance	Rat Phenotype description:
3	35928595	T	C	intergenic_variant	-	-	0.509615	-	-	0.726821	10.4877	-	-	-	-	-	-	-
3	35404667	A	G	intergenic_variant	-	-	0.444712	-	-	0.75715	10.4672	-	-	-	-	-	-	-
3	35136133	T	C	intron_variant	RBFOX1	ENSSSCG00000007917	0.449519	-	-	0.708119	10.4649	RNA binding protein fox-1 homolog 1-nucleus [GO:0005634];RNA binding [GO:0003723];mRNA processing [GO:0006397];nervous system development [GO:0007399];regulation of alternative mRNA splicing, via spliceosome [GO:0000381];RNA splicing [GO:0008380]	RNA binding protein fox-1 homolog 1 (Ataxin-2-binding protein 1) (Fox-1 homolog A) (Hexaribonucleotide-binding protein 1)	FUNCTION: RNA-binding protein that regulates alternative splicing events by binding to 5'-UGCAUGU-3' elements. Regulates alternative splicing of tissue-specific exons and of differentially spliced exons during erythropoiesis. {ECO:0000269|PubMed:16537540}.	cytoplasm [GO:0005737];cytoplasmic stress granule [GO:0010494];nuclear stress granule [GO:0097165];nucleus [GO:0005634];trans-Golgi network [GO:0005802];mRNA binding [GO:0003729];RNA binding [GO:0003723];mRNA processing [GO:0006397];nervous system development [GO:0007399];regulation of alternative mRNA splicing, via spliceosome [GO:0000381];RNA splicing [GO:0008380];RNA transport [GO:0050658]	Human Phenotype description:	Mouse Phenotype description:abnormal vitreous body morphology,preweaning lethality complete penetrance	Rat Phenotype description:
3	36469472	A	G	intergenic_variant	-	-	0.492788	-	-	0.794827	10.4628	-	-	-	-	-	-	-
3	35207543	A	G	intron_variant	RBFOX1	ENSSSCG00000007917	0.454327	-	-	0.707757	10.4608	RNA binding protein fox-1 homolog 1-nucleus [GO:0005634];RNA binding [GO:0003723];mRNA processing [GO:0006397];nervous system development [GO:0007399];regulation of alternative mRNA splicing, via spliceosome [GO:0000381];RNA splicing [GO:0008380]	RNA binding protein fox-1 homolog 1 (Ataxin-2-binding protein 1) (Fox-1 homolog A) (Hexaribonucleotide-binding protein 1)	FUNCTION: RNA-binding protein that regulates alternative splicing events by binding to 5'-UGCAUGU-3' elements. Regulates alternative splicing of tissue-specific exons and of differentially spliced exons during erythropoiesis. {ECO:0000269|PubMed:16537540}.	cytoplasm [GO:0005737];cytoplasmic stress granule [GO:0010494];nuclear stress granule [GO:0097165];nucleus [GO:0005634];trans-Golgi network [GO:0005802];mRNA binding [GO:0003729];RNA binding [GO:0003723];mRNA processing [GO:0006397];nervous system development [GO:0007399];regulation of alternative mRNA splicing, via spliceosome [GO:0000381];RNA splicing [GO:0008380];RNA transport [GO:0050658]	Human Phenotype description:	Mouse Phenotype description:abnormal vitreous body morphology,preweaning lethality complete penetrance	Rat Phenotype description:
3	35633067	T	C	intergenic_variant	-	-	0.4375	-	-	0.783101	10.4473	-	-	-	-	-	-	-
3	35111106	A	C	intron_variant	RBFOX1	ENSSSCG00000007917	0.425481	-	-	0.748281	10.4448	RNA binding protein fox-1 homolog 1-nucleus [GO:0005634];RNA binding [GO:0003723];mRNA processing [GO:0006397];nervous system development [GO:0007399];regulation of alternative mRNA splicing, via spliceosome [GO:0000381];RNA splicing [GO:0008380]	RNA binding protein fox-1 homolog 1 (Ataxin-2-binding protein 1) (Fox-1 homolog A) (Hexaribonucleotide-binding protein 1)	FUNCTION: RNA-binding protein that regulates alternative splicing events by binding to 5'-UGCAUGU-3' elements. Regulates alternative splicing of tissue-specific exons and of differentially spliced exons during erythropoiesis. {ECO:0000269|PubMed:16537540}.	cytoplasm [GO:0005737];cytoplasmic stress granule [GO:0010494];nuclear stress granule [GO:0097165];nucleus [GO:0005634];trans-Golgi network [GO:0005802];mRNA binding [GO:0003729];RNA binding [GO:0003723];mRNA processing [GO:0006397];nervous system development [GO:0007399];regulation of alternative mRNA splicing, via spliceosome [GO:0000381];RNA splicing [GO:0008380];RNA transport [GO:0050658]	Human Phenotype description:	Mouse Phenotype description:abnormal vitreous body morphology,preweaning lethality complete penetrance	Rat Phenotype description:
3	35040721	T	C	intron_variant	RBFOX1	ENSSSCG00000007917	0.432367	-	-	0.794705	10.444	RNA binding protein fox-1 homolog 1-nucleus [GO:0005634];RNA binding [GO:0003723];mRNA processing [GO:0006397];nervous system development [GO:0007399];regulation of alternative mRNA splicing, via spliceosome [GO:0000381];RNA splicing [GO:0008380]	RNA binding protein fox-1 homolog 1 (Ataxin-2-binding protein 1) (Fox-1 homolog A) (Hexaribonucleotide-binding protein 1)	FUNCTION: RNA-binding protein that regulates alternative splicing events by binding to 5'-UGCAUGU-3' elements. Regulates alternative splicing of tissue-specific exons and of differentially spliced exons during erythropoiesis. {ECO:0000269|PubMed:16537540}.	cytoplasm [GO:0005737];cytoplasmic stress granule [GO:0010494];nuclear stress granule [GO:0097165];nucleus [GO:0005634];trans-Golgi network [GO:0005802];mRNA binding [GO:0003729];RNA binding [GO:0003723];mRNA processing [GO:0006397];nervous system development [GO:0007399];regulation of alternative mRNA splicing, via spliceosome [GO:0000381];RNA splicing [GO:0008380];RNA transport [GO:0050658]	Human Phenotype description:	Mouse Phenotype description:abnormal vitreous body morphology,preweaning lethality complete penetrance	Rat Phenotype description:
3	35105048	A	G	intron_variant	RBFOX1	ENSSSCG00000007917	0.435096	-	-	0.777596	10.4289	RNA binding protein fox-1 homolog 1-nucleus [GO:0005634];RNA binding [GO:0003723];mRNA processing [GO:0006397];nervous system development [GO:0007399];regulation of alternative mRNA splicing, via spliceosome [GO:0000381];RNA splicing [GO:0008380]	RNA binding protein fox-1 homolog 1 (Ataxin-2-binding protein 1) (Fox-1 homolog A) (Hexaribonucleotide-binding protein 1)	FUNCTION: RNA-binding protein that regulates alternative splicing events by binding to 5'-UGCAUGU-3' elements. Regulates alternative splicing of tissue-specific exons and of differentially spliced exons during erythropoiesis. {ECO:0000269|PubMed:16537540}.	cytoplasm [GO:0005737];cytoplasmic stress granule [GO:0010494];nuclear stress granule [GO:0097165];nucleus [GO:0005634];trans-Golgi network [GO:0005802];mRNA binding [GO:0003729];RNA binding [GO:0003723];mRNA processing [GO:0006397];nervous system development [GO:0007399];regulation of alternative mRNA splicing, via spliceosome [GO:0000381];RNA splicing [GO:0008380];RNA transport [GO:0050658]	Human Phenotype description:	Mouse Phenotype description:abnormal vitreous body morphology,preweaning lethality complete penetrance	Rat Phenotype description:
3	34875295	G	A	intergenic_variant	-	-	0.451923	-	-	0.747123	10.4123	-	-	-	-	-	-	-
3	34980424	T	C	intron_variant	RBFOX1	ENSSSCG00000007917	0.449519	-	-	0.738388	10.4045	RNA binding protein fox-1 homolog 1-nucleus [GO:0005634];RNA binding [GO:0003723];mRNA processing [GO:0006397];nervous system development [GO:0007399];regulation of alternative mRNA splicing, via spliceosome [GO:0000381];RNA splicing [GO:0008380]	RNA binding protein fox-1 homolog 1 (Ataxin-2-binding protein 1) (Fox-1 homolog A) (Hexaribonucleotide-binding protein 1)	FUNCTION: RNA-binding protein that regulates alternative splicing events by binding to 5'-UGCAUGU-3' elements. Regulates alternative splicing of tissue-specific exons and of differentially spliced exons during erythropoiesis. {ECO:0000269|PubMed:16537540}.	cytoplasm [GO:0005737];cytoplasmic stress granule [GO:0010494];nuclear stress granule [GO:0097165];nucleus [GO:0005634];trans-Golgi network [GO:0005802];mRNA binding [GO:0003729];RNA binding [GO:0003723];mRNA processing [GO:0006397];nervous system development [GO:0007399];regulation of alternative mRNA splicing, via spliceosome [GO:0000381];RNA splicing [GO:0008380];RNA transport [GO:0050658]	Human Phenotype description:	Mouse Phenotype description:abnormal vitreous body morphology,preweaning lethality complete penetrance	Rat Phenotype description:
3	35575508	A	G	intergenic_variant	-	-	0.442308	-	-	0.765123	10.3899	-	-	-	-	-	-	-
3	35628003	T	G	intergenic_variant	-	-	0.439904	-	-	0.790234	10.3859	-	-	-	-	-	-	-
3	35548451	T	C	intergenic_variant	-	-	0.435096	-	-	0.773632	10.3544	-	-	-	-	-	-	-
3	36341185	A	G	intergenic_variant	-	-	0.473558	-	-	0.892426	10.3208	-	-	-	-	-	-	-
3	36339664	T	C	intergenic_variant	-	-	0.466184	-	-	0.927306	10.3009	-	-	-	-	-	-	-
3	35637338	T	C	intergenic_variant	-	-	0.430288	-	-	0.758499	10.2941	-	-	-	-	-	-	-
3	38877714	C	T	downstream_gene_variant	ENSSSCG00000029285	ENSSSCG00000029285	0.46875	-	-	0.910629	10.2874	Zinc finger protein 75A-nucleus [GO:0005634];DNA binding [GO:0003677];metal ion binding [GO:0046872];regulation of DNA-templated transcription [GO:0006355]	-	-	-	Human Phenotype description:	Mouse Phenotype description:	Rat Phenotype description:
3	35839036	T	C	intergenic_variant	-	-	0.454327	-	-	0.838872	10.2765	-	-	-	-	-	-	-
3	36339701	A	G	intergenic_variant	-	-	0.468599	-	-	0.918535	10.2746	-	-	-	-	-	-	-
3	37103116	T	G	intergenic_variant	-	-	0.540865	-	-	0.945874	10.2332	-	-	-	-	-	-	-
3	35751729	C	T	intergenic_variant	-	-	0.459135	-	-	0.822325	10.2301	-	-	-	-	-	-	-
3	35842903	T	C	intergenic_variant	-	-	0.502404	-	-	0.7208	10.2213	-	-	-	-	-	-	-
3	36143577	T	C	intergenic_variant	-	-	0.442308	-	-	0.816763	10.2204	-	-	-	-	-	-	-
3	36114405	G	C	intergenic_variant	-	-	0.442308	-	-	0.849687	10.217	-	-	-	-	-	-	-
3	35743076	C	G	intergenic_variant	-	-	0.451691	-	-	0.841363	10.2013	-	-	-	-	-	-	-
3	36468374	T	C	intergenic_variant	-	-	0.492788	-	-	0.776937	10.196	-	-	-	-	-	-	-
3	36454341	G	A	intergenic_variant	-	-	0.475962	-	-	0.901924	10.1896	-	-	-	-	-	-	-
3	36080804	T	C	intergenic_variant	-	-	0.451923	-	-	0.883906	10.1759	-	-	-	-	-	-	-
3	35407510	T	C	intergenic_variant	-	-	0.4375	-	-	0.780826	10.1755	-	-	-	-	-	-	-
3	35703018	T	C	intergenic_variant	-	-	0.449519	-	-	0.857051	10.1745	-	-	-	-	-	-	-
3	34911914	T	C	intergenic_variant	-	-	0.447115	-	-	0.749436	10.1722	-	-	-	-	-	-	-
3	36082998	T	C	intergenic_variant	-	-	0.516827	-	-	0.749019	10.1623	-	-	-	-	-	-	-
3	35646806	T	C	intergenic_variant	-	-	0.444712	-	-	0.75715	10.1615	-	-	-	-	-	-	-
3	36112113	A	G	intergenic_variant	-	-	0.528846	-	-	0.755378	10.1529	-	-	-	-	-	-	-
3	36010019	T	C	intergenic_variant	-	-	0.447115	-	-	0.84991	10.1485	-	-	-	-	-	-	-
3	35216809	A	G	intron_variant	RBFOX1	ENSSSCG00000007917	0.439904	-	-	0.790234	10.1327	RNA binding protein fox-1 homolog 1-nucleus [GO:0005634];RNA binding [GO:0003723];mRNA processing [GO:0006397];nervous system development [GO:0007399];regulation of alternative mRNA splicing, via spliceosome [GO:0000381];RNA splicing [GO:0008380]	RNA binding protein fox-1 homolog 1 (Ataxin-2-binding protein 1) (Fox-1 homolog A) (Hexaribonucleotide-binding protein 1)	FUNCTION: RNA-binding protein that regulates alternative splicing events by binding to 5'-UGCAUGU-3' elements. Regulates alternative splicing of tissue-specific exons and of differentially spliced exons during erythropoiesis. {ECO:0000269|PubMed:16537540}.	cytoplasm [GO:0005737];cytoplasmic stress granule [GO:0010494];nuclear stress granule [GO:0097165];nucleus [GO:0005634];trans-Golgi network [GO:0005802];mRNA binding [GO:0003729];RNA binding [GO:0003723];mRNA processing [GO:0006397];nervous system development [GO:0007399];regulation of alternative mRNA splicing, via spliceosome [GO:0000381];RNA splicing [GO:0008380];RNA transport [GO:0050658]	Human Phenotype description:	Mouse Phenotype description:abnormal vitreous body morphology,preweaning lethality complete penetrance	Rat Phenotype description:
3	36080902	A	G	intergenic_variant	-	-	0.451923	-	-	0.883906	10.1115	-	-	-	-	-	-	-
3	35046561	C	T	intron_variant	RBFOX1	ENSSSCG00000007917	0.432692	-	-	0.801691	10.11	RNA binding protein fox-1 homolog 1-nucleus [GO:0005634];RNA binding [GO:0003723];mRNA processing [GO:0006397];nervous system development [GO:0007399];regulation of alternative mRNA splicing, via spliceosome [GO:0000381];RNA splicing [GO:0008380]	RNA binding protein fox-1 homolog 1 (Ataxin-2-binding protein 1) (Fox-1 homolog A) (Hexaribonucleotide-binding protein 1)	FUNCTION: RNA-binding protein that regulates alternative splicing events by binding to 5'-UGCAUGU-3' elements. Regulates alternative splicing of tissue-specific exons and of differentially spliced exons during erythropoiesis. {ECO:0000269|PubMed:16537540}.	cytoplasm [GO:0005737];cytoplasmic stress granule [GO:0010494];nuclear stress granule [GO:0097165];nucleus [GO:0005634];trans-Golgi network [GO:0005802];mRNA binding [GO:0003729];RNA binding [GO:0003723];mRNA processing [GO:0006397];nervous system development [GO:0007399];regulation of alternative mRNA splicing, via spliceosome [GO:0000381];RNA splicing [GO:0008380];RNA transport [GO:0050658]	Human Phenotype description:	Mouse Phenotype description:abnormal vitreous body morphology,preweaning lethality complete penetrance	Rat Phenotype description:
3	36076265	A	G	intergenic_variant	-	-	0.504808	-	-	0.718168	10.1089	-	-	-	-	-	-	-
3	36011240	T	C	intergenic_variant	-	-	0.442308	-	-	0.832899	10.1012	-	-	-	-	-	-	-
3	35575269	T	C	intergenic_variant	-	-	0.4375	-	-	0.801194	10.0928	-	-	-	-	-	-	-
3	35088781	T	C	intron_variant	RBFOX1	ENSSSCG00000007917	0.550481	-	-	0.754799	10.0595	RNA binding protein fox-1 homolog 1-nucleus [GO:0005634];RNA binding [GO:0003723];mRNA processing [GO:0006397];nervous system development [GO:0007399];regulation of alternative mRNA splicing, via spliceosome [GO:0000381];RNA splicing [GO:0008380]	RNA binding protein fox-1 homolog 1 (Ataxin-2-binding protein 1) (Fox-1 homolog A) (Hexaribonucleotide-binding protein 1)	FUNCTION: RNA-binding protein that regulates alternative splicing events by binding to 5'-UGCAUGU-3' elements. Regulates alternative splicing of tissue-specific exons and of differentially spliced exons during erythropoiesis. {ECO:0000269|PubMed:16537540}.	cytoplasm [GO:0005737];cytoplasmic stress granule [GO:0010494];nuclear stress granule [GO:0097165];nucleus [GO:0005634];trans-Golgi network [GO:0005802];mRNA binding [GO:0003729];RNA binding [GO:0003723];mRNA processing [GO:0006397];nervous system development [GO:0007399];regulation of alternative mRNA splicing, via spliceosome [GO:0000381];RNA splicing [GO:0008380];RNA transport [GO:0050658]	Human Phenotype description:	Mouse Phenotype description:abnormal vitreous body morphology,preweaning lethality complete penetrance	Rat Phenotype description:
3	35124984	G	C	intron_variant	RBFOX1	ENSSSCG00000007917	0.449519	-	-	0.740125	10.0285	RNA binding protein fox-1 homolog 1-nucleus [GO:0005634];RNA binding [GO:0003723];mRNA processing [GO:0006397];nervous system development [GO:0007399];regulation of alternative mRNA splicing, via spliceosome [GO:0000381];RNA splicing [GO:0008380]	RNA binding protein fox-1 homolog 1 (Ataxin-2-binding protein 1) (Fox-1 homolog A) (Hexaribonucleotide-binding protein 1)	FUNCTION: RNA-binding protein that regulates alternative splicing events by binding to 5'-UGCAUGU-3' elements. Regulates alternative splicing of tissue-specific exons and of differentially spliced exons during erythropoiesis. {ECO:0000269|PubMed:16537540}.	cytoplasm [GO:0005737];cytoplasmic stress granule [GO:0010494];nuclear stress granule [GO:0097165];nucleus [GO:0005634];trans-Golgi network [GO:0005802];mRNA binding [GO:0003729];RNA binding [GO:0003723];mRNA processing [GO:0006397];nervous system development [GO:0007399];regulation of alternative mRNA splicing, via spliceosome [GO:0000381];RNA splicing [GO:0008380];RNA transport [GO:0050658]	Human Phenotype description:	Mouse Phenotype description:abnormal vitreous body morphology,preweaning lethality complete penetrance	Rat Phenotype description:
3	35873282	T	C	intergenic_variant	-	-	0.451691	-	-	0.858536	10.0237	-	-	-	-	-	-	-
3	35572331	A	C	intergenic_variant	-	-	0.43932	-	-	0.710854	10.0076	-	-	-	-	-	-	-
3	36113676	T	C	intergenic_variant	-	-	0.526442	-	-	0.744717	9.99252	-	-	-	-	-	-	-
3	35546742	T	C	intergenic_variant	-	-	0.432692	-	-	0.752909	9.98909	-	-	-	-	-	-	-
3	35631596	T	C	intergenic_variant	-	-	0.439614	-	-	0.783101	9.98272	-	-	-	-	-	-	-
3	35527807	A	G	intergenic_variant	-	-	0.439904	-	-	0.774739	9.96869	-	-	-	-	-	-	-
3	35703611	A	G	intergenic_variant	-	-	0.454106	-	-	0.865732	9.95029	-	-	-	-	-	-	-
3	35964197	T	C	intergenic_variant	-	-	0.485577	-	-	0.754545	9.88871	-	-	-	-	-	-	-
3	35703614	A	G	intergenic_variant	-	-	0.451691	-	-	0.857051	9.88494	-	-	-	-	-	-	-
3	35547912	A	G	intergenic_variant	-	-	0.442308	-	-	0.781798	9.88109	-	-	-	-	-	-	-
3	35956367	A	G	intergenic_variant	-	-	0.480769	-	-	0.739452	9.87841	-	-	-	-	-	-	-
3	35546133	T	A	intergenic_variant	-	-	0.442308	-	-	0.781798	9.86297	-	-	-	-	-	-	-
3	35731504	A	G	intergenic_variant	-	-	0.451923	-	-	0.831953	9.86144	-	-	-	-	-	-	-
3	34869362	A	G	intergenic_variant	-	-	0.451923	-	-	0.730892	9.85626	-	-	-	-	-	-	-
3	34928439	A	G	intergenic_variant	-	-	0.456731	-	-	0.716616	9.8542	-	-	-	-	-	-	-
3	36019847	A	G	intergenic_variant	-	-	0.447115	-	-	0.849106	9.84505	-	-	-	-	-	-	-
3	35251592	T	C	intron_variant	RBFOX1	ENSSSCG00000007917	0.454327	-	-	0.739695	9.84263	RNA binding protein fox-1 homolog 1-nucleus [GO:0005634];RNA binding [GO:0003723];mRNA processing [GO:0006397];nervous system development [GO:0007399];regulation of alternative mRNA splicing, via spliceosome [GO:0000381];RNA splicing [GO:0008380]	RNA binding protein fox-1 homolog 1 (Ataxin-2-binding protein 1) (Fox-1 homolog A) (Hexaribonucleotide-binding protein 1)	FUNCTION: RNA-binding protein that regulates alternative splicing events by binding to 5'-UGCAUGU-3' elements. Regulates alternative splicing of tissue-specific exons and of differentially spliced exons during erythropoiesis. {ECO:0000269|PubMed:16537540}.	cytoplasm [GO:0005737];cytoplasmic stress granule [GO:0010494];nuclear stress granule [GO:0097165];nucleus [GO:0005634];trans-Golgi network [GO:0005802];mRNA binding [GO:0003729];RNA binding [GO:0003723];mRNA processing [GO:0006397];nervous system development [GO:0007399];regulation of alternative mRNA splicing, via spliceosome [GO:0000381];RNA splicing [GO:0008380];RNA transport [GO:0050658]	Human Phenotype description:	Mouse Phenotype description:abnormal vitreous body morphology,preweaning lethality complete penetrance	Rat Phenotype description:
3	36077823	T	C	intergenic_variant	-	-	0.447115	-	-	0.866629	9.82756	-	-	-	-	-	-	-
3	36092648	A	G	intergenic_variant	-	-	0.514423	-	-	0.712249	9.78887	-	-	-	-	-	-	-
3	36339757	A	C	intergenic_variant	-	-	0.458937	-	-	0.883343	9.78158	-	-	-	-	-	-	-
3	34863029	T	C	intergenic_variant	-	-	0.456731	-	-	0.732505	9.75461	-	-	-	-	-	-	-
3	35546712	T	C	intergenic_variant	-	-	0.430288	-	-	0.746428	9.75333	-	-	-	-	-	-	-
3	34906269	T	C	intergenic_variant	-	-	0.449519	-	-	0.736764	9.75059	-	-	-	-	-	-	-
3	35910557	C	T	intergenic_variant	-	-	0.516908	-	-	0.72522	9.74893	-	-	-	-	-	-	-
3	35164183	T	C	intron_variant	RBFOX1	ENSSSCG00000007917	0.454327	-	-	0.739695	9.74179	RNA binding protein fox-1 homolog 1-nucleus [GO:0005634];RNA binding [GO:0003723];mRNA processing [GO:0006397];nervous system development [GO:0007399];regulation of alternative mRNA splicing, via spliceosome [GO:0000381];RNA splicing [GO:0008380]	RNA binding protein fox-1 homolog 1 (Ataxin-2-binding protein 1) (Fox-1 homolog A) (Hexaribonucleotide-binding protein 1)	FUNCTION: RNA-binding protein that regulates alternative splicing events by binding to 5'-UGCAUGU-3' elements. Regulates alternative splicing of tissue-specific exons and of differentially spliced exons during erythropoiesis. {ECO:0000269|PubMed:16537540}.	cytoplasm [GO:0005737];cytoplasmic stress granule [GO:0010494];nuclear stress granule [GO:0097165];nucleus [GO:0005634];trans-Golgi network [GO:0005802];mRNA binding [GO:0003729];RNA binding [GO:0003723];mRNA processing [GO:0006397];nervous system development [GO:0007399];regulation of alternative mRNA splicing, via spliceosome [GO:0000381];RNA splicing [GO:0008380];RNA transport [GO:0050658]	Human Phenotype description:	Mouse Phenotype description:abnormal vitreous body morphology,preweaning lethality complete penetrance	Rat Phenotype description:
3	35546334	T	C	intergenic_variant	-	-	0.442029	-	-	0.758202	9.73867	-	-	-	-	-	-	-
3	35170572	T	A	intron_variant	RBFOX1	ENSSSCG00000007917	0.439904	-	-	0.790234	9.73748	RNA binding protein fox-1 homolog 1-nucleus [GO:0005634];RNA binding [GO:0003723];mRNA processing [GO:0006397];nervous system development [GO:0007399];regulation of alternative mRNA splicing, via spliceosome [GO:0000381];RNA splicing [GO:0008380]	RNA binding protein fox-1 homolog 1 (Ataxin-2-binding protein 1) (Fox-1 homolog A) (Hexaribonucleotide-binding protein 1)	FUNCTION: RNA-binding protein that regulates alternative splicing events by binding to 5'-UGCAUGU-3' elements. Regulates alternative splicing of tissue-specific exons and of differentially spliced exons during erythropoiesis. {ECO:0000269|PubMed:16537540}.	cytoplasm [GO:0005737];cytoplasmic stress granule [GO:0010494];nuclear stress granule [GO:0097165];nucleus [GO:0005634];trans-Golgi network [GO:0005802];mRNA binding [GO:0003729];RNA binding [GO:0003723];mRNA processing [GO:0006397];nervous system development [GO:0007399];regulation of alternative mRNA splicing, via spliceosome [GO:0000381];RNA splicing [GO:0008380];RNA transport [GO:0050658]	Human Phenotype description:	Mouse Phenotype description:abnormal vitreous body morphology,preweaning lethality complete penetrance	Rat Phenotype description:
3	36779034	G	A	intergenic_variant	-	-	0.514423	-	-	0.799434	9.73035	-	-	-	-	-	-	-
3	35164161	T	C	intron_variant	RBFOX1	ENSSSCG00000007917	0.451923	-	-	0.732766	9.71476	RNA binding protein fox-1 homolog 1-nucleus [GO:0005634];RNA binding [GO:0003723];mRNA processing [GO:0006397];nervous system development [GO:0007399];regulation of alternative mRNA splicing, via spliceosome [GO:0000381];RNA splicing [GO:0008380]	RNA binding protein fox-1 homolog 1 (Ataxin-2-binding protein 1) (Fox-1 homolog A) (Hexaribonucleotide-binding protein 1)	FUNCTION: RNA-binding protein that regulates alternative splicing events by binding to 5'-UGCAUGU-3' elements. Regulates alternative splicing of tissue-specific exons and of differentially spliced exons during erythropoiesis. {ECO:0000269|PubMed:16537540}.	cytoplasm [GO:0005737];cytoplasmic stress granule [GO:0010494];nuclear stress granule [GO:0097165];nucleus [GO:0005634];trans-Golgi network [GO:0005802];mRNA binding [GO:0003729];RNA binding [GO:0003723];mRNA processing [GO:0006397];nervous system development [GO:0007399];regulation of alternative mRNA splicing, via spliceosome [GO:0000381];RNA splicing [GO:0008380];RNA transport [GO:0050658]	Human Phenotype description:	Mouse Phenotype description:abnormal vitreous body morphology,preweaning lethality complete penetrance	Rat Phenotype description:
3	35082428	T	C	intron_variant	RBFOX1	ENSSSCG00000007917	0.454327	-	-	0.739695	9.70278	RNA binding protein fox-1 homolog 1-nucleus [GO:0005634];RNA binding [GO:0003723];mRNA processing [GO:0006397];nervous system development [GO:0007399];regulation of alternative mRNA splicing, via spliceosome [GO:0000381];RNA splicing [GO:0008380]	RNA binding protein fox-1 homolog 1 (Ataxin-2-binding protein 1) (Fox-1 homolog A) (Hexaribonucleotide-binding protein 1)	FUNCTION: RNA-binding protein that regulates alternative splicing events by binding to 5'-UGCAUGU-3' elements. Regulates alternative splicing of tissue-specific exons and of differentially spliced exons during erythropoiesis. {ECO:0000269|PubMed:16537540}.	cytoplasm [GO:0005737];cytoplasmic stress granule [GO:0010494];nuclear stress granule [GO:0097165];nucleus [GO:0005634];trans-Golgi network [GO:0005802];mRNA binding [GO:0003729];RNA binding [GO:0003723];mRNA processing [GO:0006397];nervous system development [GO:0007399];regulation of alternative mRNA splicing, via spliceosome [GO:0000381];RNA splicing [GO:0008380];RNA transport [GO:0050658]	Human Phenotype description:	Mouse Phenotype description:abnormal vitreous body morphology,preweaning lethality complete penetrance	Rat Phenotype description:
3	35454975	A	G	intergenic_variant	-	-	0.454327	-	-	0.709889	9.69747	-	-	-	-	-	-	-
3	36363102	C	A	intergenic_variant	-	-	0.492788	-	-	0.790941	9.69494	-	-	-	-	-	-	-
3	35109947	A	G	intron_variant	RBFOX1	ENSSSCG00000007917	0.444712	-	-	0.726655	9.69236	RNA binding protein fox-1 homolog 1-nucleus [GO:0005634];RNA binding [GO:0003723];mRNA processing [GO:0006397];nervous system development [GO:0007399];regulation of alternative mRNA splicing, via spliceosome [GO:0000381];RNA splicing [GO:0008380]	RNA binding protein fox-1 homolog 1 (Ataxin-2-binding protein 1) (Fox-1 homolog A) (Hexaribonucleotide-binding protein 1)	FUNCTION: RNA-binding protein that regulates alternative splicing events by binding to 5'-UGCAUGU-3' elements. Regulates alternative splicing of tissue-specific exons and of differentially spliced exons during erythropoiesis. {ECO:0000269|PubMed:16537540}.	cytoplasm [GO:0005737];cytoplasmic stress granule [GO:0010494];nuclear stress granule [GO:0097165];nucleus [GO:0005634];trans-Golgi network [GO:0005802];mRNA binding [GO:0003729];RNA binding [GO:0003723];mRNA processing [GO:0006397];nervous system development [GO:0007399];regulation of alternative mRNA splicing, via spliceosome [GO:0000381];RNA splicing [GO:0008380];RNA transport [GO:0050658]	Human Phenotype description:	Mouse Phenotype description:abnormal vitreous body morphology,preweaning lethality complete penetrance	Rat Phenotype description:
3	36694655	T	C	intergenic_variant	-	-	0.454327	-	-	0.964321	9.67424	-	-	-	-	-	-	-
3	35716404	T	C	intergenic_variant	-	-	0.451923	-	-	0.865732	9.66854	-	-	-	-	-	-	-
3	35975693	T	C	intergenic_variant	-	-	0.449519	-	-	0.858536	9.66778	-	-	-	-	-	-	-
3	35546848	T	A	intergenic_variant	-	-	0.442308	-	-	0.7503	9.64757	-	-	-	-	-	-	-
3	35731636	A	G	intergenic_variant	-	-	0.44686	-	-	0.791692	9.63944	-	-	-	-	-	-	-
3	36470714	C	G	intergenic_variant	-	-	0.492788	-	-	0.792838	9.63824	-	-	-	-	-	-	-
3	35105013	T	C	intron_variant	RBFOX1	ENSSSCG00000007917	0.439904	-	-	0.792801	9.62954	RNA binding protein fox-1 homolog 1-nucleus [GO:0005634];RNA binding [GO:0003723];mRNA processing [GO:0006397];nervous system development [GO:0007399];regulation of alternative mRNA splicing, via spliceosome [GO:0000381];RNA splicing [GO:0008380]	RNA binding protein fox-1 homolog 1 (Ataxin-2-binding protein 1) (Fox-1 homolog A) (Hexaribonucleotide-binding protein 1)	FUNCTION: RNA-binding protein that regulates alternative splicing events by binding to 5'-UGCAUGU-3' elements. Regulates alternative splicing of tissue-specific exons and of differentially spliced exons during erythropoiesis. {ECO:0000269|PubMed:16537540}.	cytoplasm [GO:0005737];cytoplasmic stress granule [GO:0010494];nuclear stress granule [GO:0097165];nucleus [GO:0005634];trans-Golgi network [GO:0005802];mRNA binding [GO:0003729];RNA binding [GO:0003723];mRNA processing [GO:0006397];nervous system development [GO:0007399];regulation of alternative mRNA splicing, via spliceosome [GO:0000381];RNA splicing [GO:0008380];RNA transport [GO:0050658]	Human Phenotype description:	Mouse Phenotype description:abnormal vitreous body morphology,preweaning lethality complete penetrance	Rat Phenotype description:
3	35110163	C	G	intron_variant	RBFOX1	ENSSSCG00000007917	0.449519	-	-	0.740125	9.62165	RNA binding protein fox-1 homolog 1-nucleus [GO:0005634];RNA binding [GO:0003723];mRNA processing [GO:0006397];nervous system development [GO:0007399];regulation of alternative mRNA splicing, via spliceosome [GO:0000381];RNA splicing [GO:0008380]	RNA binding protein fox-1 homolog 1 (Ataxin-2-binding protein 1) (Fox-1 homolog A) (Hexaribonucleotide-binding protein 1)	FUNCTION: RNA-binding protein that regulates alternative splicing events by binding to 5'-UGCAUGU-3' elements. Regulates alternative splicing of tissue-specific exons and of differentially spliced exons during erythropoiesis. {ECO:0000269|PubMed:16537540}.	cytoplasm [GO:0005737];cytoplasmic stress granule [GO:0010494];nuclear stress granule [GO:0097165];nucleus [GO:0005634];trans-Golgi network [GO:0005802];mRNA binding [GO:0003729];RNA binding [GO:0003723];mRNA processing [GO:0006397];nervous system development [GO:0007399];regulation of alternative mRNA splicing, via spliceosome [GO:0000381];RNA splicing [GO:0008380];RNA transport [GO:0050658]	Human Phenotype description:	Mouse Phenotype description:abnormal vitreous body morphology,preweaning lethality complete penetrance	Rat Phenotype description:
3	35520820	T	C	intergenic_variant	-	-	0.427885	-	-	0.768558	9.60133	-	-	-	-	-	-	-
3	35954075	C	T	intergenic_variant	-	-	0.447115	-	-	0.866629	9.57829	-	-	-	-	-	-	-
3	35156061	T	A	intron_variant	RBFOX1	ENSSSCG00000007917	0.454327	-	-	0.739695	9.56934	RNA binding protein fox-1 homolog 1-nucleus [GO:0005634];RNA binding [GO:0003723];mRNA processing [GO:0006397];nervous system development [GO:0007399];regulation of alternative mRNA splicing, via spliceosome [GO:0000381];RNA splicing [GO:0008380]	RNA binding protein fox-1 homolog 1 (Ataxin-2-binding protein 1) (Fox-1 homolog A) (Hexaribonucleotide-binding protein 1)	FUNCTION: RNA-binding protein that regulates alternative splicing events by binding to 5'-UGCAUGU-3' elements. Regulates alternative splicing of tissue-specific exons and of differentially spliced exons during erythropoiesis. {ECO:0000269|PubMed:16537540}.	cytoplasm [GO:0005737];cytoplasmic stress granule [GO:0010494];nuclear stress granule [GO:0097165];nucleus [GO:0005634];trans-Golgi network [GO:0005802];mRNA binding [GO:0003729];RNA binding [GO:0003723];mRNA processing [GO:0006397];nervous system development [GO:0007399];regulation of alternative mRNA splicing, via spliceosome [GO:0000381];RNA splicing [GO:0008380];RNA transport [GO:0050658]	Human Phenotype description:	Mouse Phenotype description:abnormal vitreous body morphology,preweaning lethality complete penetrance	Rat Phenotype description:
3	34930785	A	G	downstream_gene_variant	RBFOX1	ENSSSCG00000007917	0.454327	-	-	0.739695	9.56737	RNA binding protein fox-1 homolog 1-nucleus [GO:0005634];RNA binding [GO:0003723];mRNA processing [GO:0006397];nervous system development [GO:0007399];regulation of alternative mRNA splicing, via spliceosome [GO:0000381];RNA splicing [GO:0008380]	RNA binding protein fox-1 homolog 1 (Ataxin-2-binding protein 1) (Fox-1 homolog A) (Hexaribonucleotide-binding protein 1)	FUNCTION: RNA-binding protein that regulates alternative splicing events by binding to 5'-UGCAUGU-3' elements. Regulates alternative splicing of tissue-specific exons and of differentially spliced exons during erythropoiesis. {ECO:0000269|PubMed:16537540}.	cytoplasm [GO:0005737];cytoplasmic stress granule [GO:0010494];nuclear stress granule [GO:0097165];nucleus [GO:0005634];trans-Golgi network [GO:0005802];mRNA binding [GO:0003729];RNA binding [GO:0003723];mRNA processing [GO:0006397];nervous system development [GO:0007399];regulation of alternative mRNA splicing, via spliceosome [GO:0000381];RNA splicing [GO:0008380];RNA transport [GO:0050658]	Human Phenotype description:	Mouse Phenotype description:abnormal vitreous body morphology,preweaning lethality complete penetrance	Rat Phenotype description:
3	35546503	A	G	intergenic_variant	-	-	0.442308	-	-	0.781798	9.55036	-	-	-	-	-	-	-
3	35055673	T	C	intron_variant	RBFOX1	ENSSSCG00000007917	0.442308	-	-	0.722311	9.54627	RNA binding protein fox-1 homolog 1-nucleus [GO:0005634];RNA binding [GO:0003723];mRNA processing [GO:0006397];nervous system development [GO:0007399];regulation of alternative mRNA splicing, via spliceosome [GO:0000381];RNA splicing [GO:0008380]	RNA binding protein fox-1 homolog 1 (Ataxin-2-binding protein 1) (Fox-1 homolog A) (Hexaribonucleotide-binding protein 1)	FUNCTION: RNA-binding protein that regulates alternative splicing events by binding to 5'-UGCAUGU-3' elements. Regulates alternative splicing of tissue-specific exons and of differentially spliced exons during erythropoiesis. {ECO:0000269|PubMed:16537540}.	cytoplasm [GO:0005737];cytoplasmic stress granule [GO:0010494];nuclear stress granule [GO:0097165];nucleus [GO:0005634];trans-Golgi network [GO:0005802];mRNA binding [GO:0003729];RNA binding [GO:0003723];mRNA processing [GO:0006397];nervous system development [GO:0007399];regulation of alternative mRNA splicing, via spliceosome [GO:0000381];RNA splicing [GO:0008380];RNA transport [GO:0050658]	Human Phenotype description:	Mouse Phenotype description:abnormal vitreous body morphology,preweaning lethality complete penetrance	Rat Phenotype description:
3	35309048	A	G	intron_variant	RBFOX1	ENSSSCG00000007917	0.451923	-	-	0.701102	9.54582	RNA binding protein fox-1 homolog 1-nucleus [GO:0005634];RNA binding [GO:0003723];mRNA processing [GO:0006397];nervous system development [GO:0007399];regulation of alternative mRNA splicing, via spliceosome [GO:0000381];RNA splicing [GO:0008380]	RNA binding protein fox-1 homolog 1 (Ataxin-2-binding protein 1) (Fox-1 homolog A) (Hexaribonucleotide-binding protein 1)	FUNCTION: RNA-binding protein that regulates alternative splicing events by binding to 5'-UGCAUGU-3' elements. Regulates alternative splicing of tissue-specific exons and of differentially spliced exons during erythropoiesis. {ECO:0000269|PubMed:16537540}.	cytoplasm [GO:0005737];cytoplasmic stress granule [GO:0010494];nuclear stress granule [GO:0097165];nucleus [GO:0005634];trans-Golgi network [GO:0005802];mRNA binding [GO:0003729];RNA binding [GO:0003723];mRNA processing [GO:0006397];nervous system development [GO:0007399];regulation of alternative mRNA splicing, via spliceosome [GO:0000381];RNA splicing [GO:0008380];RNA transport [GO:0050658]	Human Phenotype description:	Mouse Phenotype description:abnormal vitreous body morphology,preweaning lethality complete penetrance	Rat Phenotype description:
3	35954054	T	C	intergenic_variant	-	-	0.478365	-	-	0.712125	9.54139	-	-	-	-	-	-	-
3	35247768	A	G	intron_variant	RBFOX1	ENSSSCG00000007917	0.545673	-	-	0.739695	9.53912	RNA binding protein fox-1 homolog 1-nucleus [GO:0005634];RNA binding [GO:0003723];mRNA processing [GO:0006397];nervous system development [GO:0007399];regulation of alternative mRNA splicing, via spliceosome [GO:0000381];RNA splicing [GO:0008380]	RNA binding protein fox-1 homolog 1 (Ataxin-2-binding protein 1) (Fox-1 homolog A) (Hexaribonucleotide-binding protein 1)	FUNCTION: RNA-binding protein that regulates alternative splicing events by binding to 5'-UGCAUGU-3' elements. Regulates alternative splicing of tissue-specific exons and of differentially spliced exons during erythropoiesis. {ECO:0000269|PubMed:16537540}.	cytoplasm [GO:0005737];cytoplasmic stress granule [GO:0010494];nuclear stress granule [GO:0097165];nucleus [GO:0005634];trans-Golgi network [GO:0005802];mRNA binding [GO:0003729];RNA binding [GO:0003723];mRNA processing [GO:0006397];nervous system development [GO:0007399];regulation of alternative mRNA splicing, via spliceosome [GO:0000381];RNA splicing [GO:0008380];RNA transport [GO:0050658]	Human Phenotype description:	Mouse Phenotype description:abnormal vitreous body morphology,preweaning lethality complete penetrance	Rat Phenotype description:
3	36055818	T	C	intergenic_variant	-	-	0.442308	-	-	0.817972	9.52487	-	-	-	-	-	-	-
3	35111772	C	T	intron_variant	RBFOX1	ENSSSCG00000007917	0.44686	-	-	0.728701	9.51166	RNA binding protein fox-1 homolog 1-nucleus [GO:0005634];RNA binding [GO:0003723];mRNA processing [GO:0006397];nervous system development [GO:0007399];regulation of alternative mRNA splicing, via spliceosome [GO:0000381];RNA splicing [GO:0008380]	RNA binding protein fox-1 homolog 1 (Ataxin-2-binding protein 1) (Fox-1 homolog A) (Hexaribonucleotide-binding protein 1)	FUNCTION: RNA-binding protein that regulates alternative splicing events by binding to 5'-UGCAUGU-3' elements. Regulates alternative splicing of tissue-specific exons and of differentially spliced exons during erythropoiesis. {ECO:0000269|PubMed:16537540}.	cytoplasm [GO:0005737];cytoplasmic stress granule [GO:0010494];nuclear stress granule [GO:0097165];nucleus [GO:0005634];trans-Golgi network [GO:0005802];mRNA binding [GO:0003729];RNA binding [GO:0003723];mRNA processing [GO:0006397];nervous system development [GO:0007399];regulation of alternative mRNA splicing, via spliceosome [GO:0000381];RNA splicing [GO:0008380];RNA transport [GO:0050658]	Human Phenotype description:	Mouse Phenotype description:abnormal vitreous body morphology,preweaning lethality complete penetrance	Rat Phenotype description:
3	35086117	A	G	intron_variant	RBFOX1	ENSSSCG00000007917	0.432692	-	-	0.802823	9.51033	RNA binding protein fox-1 homolog 1-nucleus [GO:0005634];RNA binding [GO:0003723];mRNA processing [GO:0006397];nervous system development [GO:0007399];regulation of alternative mRNA splicing, via spliceosome [GO:0000381];RNA splicing [GO:0008380]	RNA binding protein fox-1 homolog 1 (Ataxin-2-binding protein 1) (Fox-1 homolog A) (Hexaribonucleotide-binding protein 1)	FUNCTION: RNA-binding protein that regulates alternative splicing events by binding to 5'-UGCAUGU-3' elements. Regulates alternative splicing of tissue-specific exons and of differentially spliced exons during erythropoiesis. {ECO:0000269|PubMed:16537540}.	cytoplasm [GO:0005737];cytoplasmic stress granule [GO:0010494];nuclear stress granule [GO:0097165];nucleus [GO:0005634];trans-Golgi network [GO:0005802];mRNA binding [GO:0003729];RNA binding [GO:0003723];mRNA processing [GO:0006397];nervous system development [GO:0007399];regulation of alternative mRNA splicing, via spliceosome [GO:0000381];RNA splicing [GO:0008380];RNA transport [GO:0050658]	Human Phenotype description:	Mouse Phenotype description:abnormal vitreous body morphology,preweaning lethality complete penetrance	Rat Phenotype description:
3	36023682	A	G	intergenic_variant	-	-	0.444444	-	-	0.80124	9.50342	-	-	-	-	-	-	-
3	35628359	A	G	intergenic_variant	-	-	0.444712	-	-	0.773638	9.50133	-	-	-	-	-	-	-
3	35868061	T	C	intergenic_variant	-	-	0.451923	-	-	0.866414	9.49928	-	-	-	-	-	-	-
3	36082203	T	G	intergenic_variant	-	-	0.444712	-	-	0.859516	9.49403	-	-	-	-	-	-	-
3	34874542	T	C	intergenic_variant	-	-	0.447115	-	-	0.715369	9.48339	-	-	-	-	-	-	-
3	34904916	A	G	intergenic_variant	-	-	0.454327	-	-	0.723638	9.47155	-	-	-	-	-	-	-
3	34883116	T	C	intergenic_variant	-	-	0.449519	-	-	0.724034	9.47098	-	-	-	-	-	-	-
3	35858425	G	C	intergenic_variant	-	-	0.449275	-	-	0.835052	9.45607	-	-	-	-	-	-	-
3	35760352	T	C	intergenic_variant	-	-	0.439904	-	-	0.841928	9.45279	-	-	-	-	-	-	-
3	35837813	T	C	intergenic_variant	-	-	0.449519	-	-	0.823237	9.42818	-	-	-	-	-	-	-
3	35502908	T	A	intergenic_variant	-	-	0.434783	-	-	0.786007	9.41196	-	-	-	-	-	-	-
3	35835979	A	G	intergenic_variant	-	-	0.456731	-	-	0.815872	9.40439	-	-	-	-	-	-	-
3	35757546	T	C	intergenic_variant	-	-	0.459135	-	-	0.787329	9.40292	-	-	-	-	-	-	-
3	35304383	T	C	intron_variant	RBFOX1	ENSSSCG00000007917	0.447115	-	-	0.75125	9.39741	RNA binding protein fox-1 homolog 1-nucleus [GO:0005634];RNA binding [GO:0003723];mRNA processing [GO:0006397];nervous system development [GO:0007399];regulation of alternative mRNA splicing, via spliceosome [GO:0000381];RNA splicing [GO:0008380]	RNA binding protein fox-1 homolog 1 (Ataxin-2-binding protein 1) (Fox-1 homolog A) (Hexaribonucleotide-binding protein 1)	FUNCTION: RNA-binding protein that regulates alternative splicing events by binding to 5'-UGCAUGU-3' elements. Regulates alternative splicing of tissue-specific exons and of differentially spliced exons during erythropoiesis. {ECO:0000269|PubMed:16537540}.	cytoplasm [GO:0005737];cytoplasmic stress granule [GO:0010494];nuclear stress granule [GO:0097165];nucleus [GO:0005634];trans-Golgi network [GO:0005802];mRNA binding [GO:0003729];RNA binding [GO:0003723];mRNA processing [GO:0006397];nervous system development [GO:0007399];regulation of alternative mRNA splicing, via spliceosome [GO:0000381];RNA splicing [GO:0008380];RNA transport [GO:0050658]	Human Phenotype description:	Mouse Phenotype description:abnormal vitreous body morphology,preweaning lethality complete penetrance	Rat Phenotype description:
3	35649135	T	G	intergenic_variant	-	-	0.435096	-	-	0.792919	9.39632	-	-	-	-	-	-	-
3	35962665	A	G	intergenic_variant	-	-	0.451923	-	-	0.866414	9.39188	-	-	-	-	-	-	-
3	35199710	A	C	intron_variant	RBFOX1	ENSSSCG00000007917	0.4375	-	-	0.781894	9.39118	RNA binding protein fox-1 homolog 1-nucleus [GO:0005634];RNA binding [GO:0003723];mRNA processing [GO:0006397];nervous system development [GO:0007399];regulation of alternative mRNA splicing, via spliceosome [GO:0000381];RNA splicing [GO:0008380]	RNA binding protein fox-1 homolog 1 (Ataxin-2-binding protein 1) (Fox-1 homolog A) (Hexaribonucleotide-binding protein 1)	FUNCTION: RNA-binding protein that regulates alternative splicing events by binding to 5'-UGCAUGU-3' elements. Regulates alternative splicing of tissue-specific exons and of differentially spliced exons during erythropoiesis. {ECO:0000269|PubMed:16537540}.	cytoplasm [GO:0005737];cytoplasmic stress granule [GO:0010494];nuclear stress granule [GO:0097165];nucleus [GO:0005634];trans-Golgi network [GO:0005802];mRNA binding [GO:0003729];RNA binding [GO:0003723];mRNA processing [GO:0006397];nervous system development [GO:0007399];regulation of alternative mRNA splicing, via spliceosome [GO:0000381];RNA splicing [GO:0008380];RNA transport [GO:0050658]	Human Phenotype description:	Mouse Phenotype description:abnormal vitreous body morphology,preweaning lethality complete penetrance	Rat Phenotype description:
3	35224273	A	G	intron_variant	RBFOX1	ENSSSCG00000007917	0.442308	-	-	0.768294	9.38494	RNA binding protein fox-1 homolog 1-nucleus [GO:0005634];RNA binding [GO:0003723];mRNA processing [GO:0006397];nervous system development [GO:0007399];regulation of alternative mRNA splicing, via spliceosome [GO:0000381];RNA splicing [GO:0008380]	RNA binding protein fox-1 homolog 1 (Ataxin-2-binding protein 1) (Fox-1 homolog A) (Hexaribonucleotide-binding protein 1)	FUNCTION: RNA-binding protein that regulates alternative splicing events by binding to 5'-UGCAUGU-3' elements. Regulates alternative splicing of tissue-specific exons and of differentially spliced exons during erythropoiesis. {ECO:0000269|PubMed:16537540}.	cytoplasm [GO:0005737];cytoplasmic stress granule [GO:0010494];nuclear stress granule [GO:0097165];nucleus [GO:0005634];trans-Golgi network [GO:0005802];mRNA binding [GO:0003729];RNA binding [GO:0003723];mRNA processing [GO:0006397];nervous system development [GO:0007399];regulation of alternative mRNA splicing, via spliceosome [GO:0000381];RNA splicing [GO:0008380];RNA transport [GO:0050658]	Human Phenotype description:	Mouse Phenotype description:abnormal vitreous body morphology,preweaning lethality complete penetrance	Rat Phenotype description:
3	36092221	A	G	intergenic_variant	-	-	0.516827	-	-	0.7469	9.35383	-	-	-	-	-	-	-
3	36339827	A	G	intergenic_variant	-	-	0.466184	-	-	0.927306	9.33506	-	-	-	-	-	-	-
3	36792239	A	G	intergenic_variant	-	-	0.512077	-	-	0.75586	9.29641	-	-	-	-	-	-	-
3	34883157	A	C	intergenic_variant	-	-	0.451923	-	-	0.730892	9.29316	-	-	-	-	-	-	-
3	36709592	A	G	intergenic_variant	-	-	0.463942	-	-	1	9.26756	-	-	-	-	-	-	-
3	36710456	T	C	intergenic_variant	-	-	0.454327	-	-	0.946126	9.2629	-	-	-	-	-	-	-
3	35545575	A	G	intergenic_variant	-	-	0.435096	-	-	0.792919	9.26255	-	-	-	-	-	-	-
3	35483477	T	C	intergenic_variant	-	-	0.434146	-	-	0.76189	9.25352	-	-	-	-	-	-	-
3	36094993	T	G	intergenic_variant	-	-	0.516827	-	-	0.7469	9.24771	-	-	-	-	-	-	-
3	35731525	A	G	intergenic_variant	-	-	0.449519	-	-	0.825619	9.21772	-	-	-	-	-	-	-
3	35328090	C	T	upstream_gene_variant	RBFOX1	ENSSSCG00000007917	0.434783	-	-	0.784721	9.20474	RNA binding protein fox-1 homolog 1-nucleus [GO:0005634];RNA binding [GO:0003723];mRNA processing [GO:0006397];nervous system development [GO:0007399];regulation of alternative mRNA splicing, via spliceosome [GO:0000381];RNA splicing [GO:0008380]	RNA binding protein fox-1 homolog 1 (Ataxin-2-binding protein 1) (Fox-1 homolog A) (Hexaribonucleotide-binding protein 1)	FUNCTION: RNA-binding protein that regulates alternative splicing events by binding to 5'-UGCAUGU-3' elements. Regulates alternative splicing of tissue-specific exons and of differentially spliced exons during erythropoiesis. {ECO:0000269|PubMed:16537540}.	cytoplasm [GO:0005737];cytoplasmic stress granule [GO:0010494];nuclear stress granule [GO:0097165];nucleus [GO:0005634];trans-Golgi network [GO:0005802];mRNA binding [GO:0003729];RNA binding [GO:0003723];mRNA processing [GO:0006397];nervous system development [GO:0007399];regulation of alternative mRNA splicing, via spliceosome [GO:0000381];RNA splicing [GO:0008380];RNA transport [GO:0050658]	Human Phenotype description:	Mouse Phenotype description:abnormal vitreous body morphology,preweaning lethality complete penetrance	Rat Phenotype description:
3	35545567	T	C	intergenic_variant	-	-	0.439904	-	-	0.759839	9.19908	-	-	-	-	-	-	-
3	34890807	T	C	intergenic_variant	-	-	0.456731	-	-	0.712655	9.18138	-	-	-	-	-	-	-
3	35548031	T	G	intergenic_variant	-	-	0.4375	-	-	0.766373	9.1797	-	-	-	-	-	-	-
3	35102963	T	C	intron_variant	RBFOX1	ENSSSCG00000007917	0.427885	-	-	0.787895	9.17126	RNA binding protein fox-1 homolog 1-nucleus [GO:0005634];RNA binding [GO:0003723];mRNA processing [GO:0006397];nervous system development [GO:0007399];regulation of alternative mRNA splicing, via spliceosome [GO:0000381];RNA splicing [GO:0008380]	RNA binding protein fox-1 homolog 1 (Ataxin-2-binding protein 1) (Fox-1 homolog A) (Hexaribonucleotide-binding protein 1)	FUNCTION: RNA-binding protein that regulates alternative splicing events by binding to 5'-UGCAUGU-3' elements. Regulates alternative splicing of tissue-specific exons and of differentially spliced exons during erythropoiesis. {ECO:0000269|PubMed:16537540}.	cytoplasm [GO:0005737];cytoplasmic stress granule [GO:0010494];nuclear stress granule [GO:0097165];nucleus [GO:0005634];trans-Golgi network [GO:0005802];mRNA binding [GO:0003729];RNA binding [GO:0003723];mRNA processing [GO:0006397];nervous system development [GO:0007399];regulation of alternative mRNA splicing, via spliceosome [GO:0000381];RNA splicing [GO:0008380];RNA transport [GO:0050658]	Human Phenotype description:	Mouse Phenotype description:abnormal vitreous body morphology,preweaning lethality complete penetrance	Rat Phenotype description:
3	35538839	T	C	intergenic_variant	-	-	0.432692	-	-	0.767933	9.17071	-	-	-	-	-	-	-
3	35940261	A	G	intergenic_variant	-	-	0.451923	-	-	0.865732	9.14587	-	-	-	-	-	-	-
3	35110033	T	C	intron_variant	RBFOX1	ENSSSCG00000007917	0.44686	-	-	0.726655	9.14456	RNA binding protein fox-1 homolog 1-nucleus [GO:0005634];RNA binding [GO:0003723];mRNA processing [GO:0006397];nervous system development [GO:0007399];regulation of alternative mRNA splicing, via spliceosome [GO:0000381];RNA splicing [GO:0008380]	RNA binding protein fox-1 homolog 1 (Ataxin-2-binding protein 1) (Fox-1 homolog A) (Hexaribonucleotide-binding protein 1)	FUNCTION: RNA-binding protein that regulates alternative splicing events by binding to 5'-UGCAUGU-3' elements. Regulates alternative splicing of tissue-specific exons and of differentially spliced exons during erythropoiesis. {ECO:0000269|PubMed:16537540}.	cytoplasm [GO:0005737];cytoplasmic stress granule [GO:0010494];nuclear stress granule [GO:0097165];nucleus [GO:0005634];trans-Golgi network [GO:0005802];mRNA binding [GO:0003729];RNA binding [GO:0003723];mRNA processing [GO:0006397];nervous system development [GO:0007399];regulation of alternative mRNA splicing, via spliceosome [GO:0000381];RNA splicing [GO:0008380];RNA transport [GO:0050658]	Human Phenotype description:	Mouse Phenotype description:abnormal vitreous body morphology,preweaning lethality complete penetrance	Rat Phenotype description:
3	35703288	T	C	intergenic_variant	-	-	0.451923	-	-	0.831953	9.12469	-	-	-	-	-	-	-
3	36340286	T	C	intergenic_variant	-	-	0.463942	-	-	0.909796	9.12235	-	-	-	-	-	-	-
3	35762143	A	G	upstream_gene_variant	ENSSSCG00000032920	ENSSSCG00000032920	0.459135	-	-	0.822325	9.1219		-	-	-	Human Phenotype description:	Mouse Phenotype description:	Rat Phenotype description:
3	36070010	C	A	intergenic_variant	-	-	0.449275	-	-	0.835052	9.10089	-	-	-	-	-	-	-
3	36092696	T	C	intergenic_variant	-	-	0.449519	-	-	0.857719	9.08684	-	-	-	-	-	-	-
3	36342429	A	G	intergenic_variant	-	-	0.463942	-	-	0.909373	9.05157	-	-	-	-	-	-	-
3	35403975	A	G	intergenic_variant	-	-	0.435096	-	-	0.748661	9.04713	-	-	-	-	-	-	-
3	34904746	A	G	intergenic_variant	-	-	0.456731	-	-	0.714586	9.03574	-	-	-	-	-	-	-
3	34863081	A	G	intergenic_variant	-	-	0.459135	-	-	0.709816	9.00413	-	-	-	-	-	-	-
3	36009817	T	C	intergenic_variant	-	-	0.449519	-	-	0.875226	8.99673	-	-	-	-	-	-	-
3	35703587	T	C	intergenic_variant	-	-	0.454106	-	-	0.865732	8.99102	-	-	-	-	-	-	-
3	35495163	G	C	intergenic_variant	-	-	0.432367	-	-	0.736355	8.95848	-	-	-	-	-	-	-
3	34926170	T	C	intergenic_variant	-	-	0.444444	-	-	0.722311	8.9515	-	-	-	-	-	-	-
3	35141336	A	G	intron_variant	RBFOX1	ENSSSCG00000007917	0.451923	-	-	0.730892	8.95074	RNA binding protein fox-1 homolog 1-nucleus [GO:0005634];RNA binding [GO:0003723];mRNA processing [GO:0006397];nervous system development [GO:0007399];regulation of alternative mRNA splicing, via spliceosome [GO:0000381];RNA splicing [GO:0008380]	RNA binding protein fox-1 homolog 1 (Ataxin-2-binding protein 1) (Fox-1 homolog A) (Hexaribonucleotide-binding protein 1)	FUNCTION: RNA-binding protein that regulates alternative splicing events by binding to 5'-UGCAUGU-3' elements. Regulates alternative splicing of tissue-specific exons and of differentially spliced exons during erythropoiesis. {ECO:0000269|PubMed:16537540}.	cytoplasm [GO:0005737];cytoplasmic stress granule [GO:0010494];nuclear stress granule [GO:0097165];nucleus [GO:0005634];trans-Golgi network [GO:0005802];mRNA binding [GO:0003729];RNA binding [GO:0003723];mRNA processing [GO:0006397];nervous system development [GO:0007399];regulation of alternative mRNA splicing, via spliceosome [GO:0000381];RNA splicing [GO:0008380];RNA transport [GO:0050658]	Human Phenotype description:	Mouse Phenotype description:abnormal vitreous body morphology,preweaning lethality complete penetrance	Rat Phenotype description:
3	35248652	T	C	intron_variant	RBFOX1	ENSSSCG00000007917	0.545673	-	-	0.723638	8.93326	RNA binding protein fox-1 homolog 1-nucleus [GO:0005634];RNA binding [GO:0003723];mRNA processing [GO:0006397];nervous system development [GO:0007399];regulation of alternative mRNA splicing, via spliceosome [GO:0000381];RNA splicing [GO:0008380]	RNA binding protein fox-1 homolog 1 (Ataxin-2-binding protein 1) (Fox-1 homolog A) (Hexaribonucleotide-binding protein 1)	FUNCTION: RNA-binding protein that regulates alternative splicing events by binding to 5'-UGCAUGU-3' elements. Regulates alternative splicing of tissue-specific exons and of differentially spliced exons during erythropoiesis. {ECO:0000269|PubMed:16537540}.	cytoplasm [GO:0005737];cytoplasmic stress granule [GO:0010494];nuclear stress granule [GO:0097165];nucleus [GO:0005634];trans-Golgi network [GO:0005802];mRNA binding [GO:0003729];RNA binding [GO:0003723];mRNA processing [GO:0006397];nervous system development [GO:0007399];regulation of alternative mRNA splicing, via spliceosome [GO:0000381];RNA splicing [GO:0008380];RNA transport [GO:0050658]	Human Phenotype description:	Mouse Phenotype description:abnormal vitreous body morphology,preweaning lethality complete penetrance	Rat Phenotype description:
3	35703173	T	C	intergenic_variant	-	-	0.449519	-	-	0.858536	8.93185	-	-	-	-	-	-	-
3	35531328	A	G	intergenic_variant	-	-	0.4375	-	-	0.785897	8.92533	-	-	-	-	-	-	-
3	35753674	T	C	intergenic_variant	-	-	0.447115	-	-	0.86727	8.92025	-	-	-	-	-	-	-
3	36439616	G	A	intergenic_variant	-	-	0.478365	-	-	0.876568	8.87281	-	-	-	-	-	-	-
3	36679236	T	C	intergenic_variant	-	-	0.459135	-	-	0.945874	8.86762	-	-	-	-	-	-	-
3	35955776	T	C	intergenic_variant	-	-	0.483173	-	-	0.7469	8.86151	-	-	-	-	-	-	-
3	36340461	A	G	intergenic_variant	-	-	0.42029	-	-	0.763657	8.84797	-	-	-	-	-	-	-
3	36020143	T	C	intergenic_variant	-	-	0.447115	-	-	0.86727	8.84508	-	-	-	-	-	-	-
3	34904679	T	C	intergenic_variant	-	-	0.449519	-	-	0.724034	8.84315	-	-	-	-	-	-	-
3	35547535	T	C	intergenic_variant	-	-	0.439904	-	-	0.790234	8.83972	-	-	-	-	-	-	-
3	35703188	A	G	intergenic_variant	-	-	0.447115	-	-	0.84991	8.80084	-	-	-	-	-	-	-
3	35930018	T	G	intergenic_variant	-	-	0.512019	-	-	0.717091	8.78342	-	-	-	-	-	-	-
3	34904839	T	C	intergenic_variant	-	-	0.454327	-	-	0.707757	8.75609	-	-	-	-	-	-	-
3	35427033	T	G	intergenic_variant	-	-	0.443902	-	-	0.755044	8.75223	-	-	-	-	-	-	-
3	35958027	A	C	intergenic_variant	-	-	0.480769	-	-	0.723873	8.74632	-	-	-	-	-	-	-
3	34954149	A	G	intron_variant	RBFOX1	ENSSSCG00000007917	0.449519	-	-	0.758102	8.73947	RNA binding protein fox-1 homolog 1-nucleus [GO:0005634];RNA binding [GO:0003723];mRNA processing [GO:0006397];nervous system development [GO:0007399];regulation of alternative mRNA splicing, via spliceosome [GO:0000381];RNA splicing [GO:0008380]	RNA binding protein fox-1 homolog 1 (Ataxin-2-binding protein 1) (Fox-1 homolog A) (Hexaribonucleotide-binding protein 1)	FUNCTION: RNA-binding protein that regulates alternative splicing events by binding to 5'-UGCAUGU-3' elements. Regulates alternative splicing of tissue-specific exons and of differentially spliced exons during erythropoiesis. {ECO:0000269|PubMed:16537540}.	cytoplasm [GO:0005737];cytoplasmic stress granule [GO:0010494];nuclear stress granule [GO:0097165];nucleus [GO:0005634];trans-Golgi network [GO:0005802];mRNA binding [GO:0003729];RNA binding [GO:0003723];mRNA processing [GO:0006397];nervous system development [GO:0007399];regulation of alternative mRNA splicing, via spliceosome [GO:0000381];RNA splicing [GO:0008380];RNA transport [GO:0050658]	Human Phenotype description:	Mouse Phenotype description:abnormal vitreous body morphology,preweaning lethality complete penetrance	Rat Phenotype description:
3	35090564	A	C	intron_variant	RBFOX1	ENSSSCG00000007917	0.4375	-	-	0.76946	8.72845	RNA binding protein fox-1 homolog 1-nucleus [GO:0005634];RNA binding [GO:0003723];mRNA processing [GO:0006397];nervous system development [GO:0007399];regulation of alternative mRNA splicing, via spliceosome [GO:0000381];RNA splicing [GO:0008380]	RNA binding protein fox-1 homolog 1 (Ataxin-2-binding protein 1) (Fox-1 homolog A) (Hexaribonucleotide-binding protein 1)	FUNCTION: RNA-binding protein that regulates alternative splicing events by binding to 5'-UGCAUGU-3' elements. Regulates alternative splicing of tissue-specific exons and of differentially spliced exons during erythropoiesis. {ECO:0000269|PubMed:16537540}.	cytoplasm [GO:0005737];cytoplasmic stress granule [GO:0010494];nuclear stress granule [GO:0097165];nucleus [GO:0005634];trans-Golgi network [GO:0005802];mRNA binding [GO:0003729];RNA binding [GO:0003723];mRNA processing [GO:0006397];nervous system development [GO:0007399];regulation of alternative mRNA splicing, via spliceosome [GO:0000381];RNA splicing [GO:0008380];RNA transport [GO:0050658]	Human Phenotype description:	Mouse Phenotype description:abnormal vitreous body morphology,preweaning lethality complete penetrance	Rat Phenotype description:
3	36092428	T	C	intergenic_variant	-	-	0.509615	-	-	0.726821	8.72225	-	-	-	-	-	-	-
3	34902517	A	G	intergenic_variant	-	-	0.459135	-	-	0.705607	8.72023	-	-	-	-	-	-	-
3	35866970	T	C	intergenic_variant	-	-	0.442308	-	-	0.833819	8.70885	-	-	-	-	-	-	-
3	35039395	A	G	intron_variant	RBFOX1	ENSSSCG00000007917	0.432692	-	-	0.802823	8.70778	RNA binding protein fox-1 homolog 1-nucleus [GO:0005634];RNA binding [GO:0003723];mRNA processing [GO:0006397];nervous system development [GO:0007399];regulation of alternative mRNA splicing, via spliceosome [GO:0000381];RNA splicing [GO:0008380]	RNA binding protein fox-1 homolog 1 (Ataxin-2-binding protein 1) (Fox-1 homolog A) (Hexaribonucleotide-binding protein 1)	FUNCTION: RNA-binding protein that regulates alternative splicing events by binding to 5'-UGCAUGU-3' elements. Regulates alternative splicing of tissue-specific exons and of differentially spliced exons during erythropoiesis. {ECO:0000269|PubMed:16537540}.	cytoplasm [GO:0005737];cytoplasmic stress granule [GO:0010494];nuclear stress granule [GO:0097165];nucleus [GO:0005634];trans-Golgi network [GO:0005802];mRNA binding [GO:0003729];RNA binding [GO:0003723];mRNA processing [GO:0006397];nervous system development [GO:0007399];regulation of alternative mRNA splicing, via spliceosome [GO:0000381];RNA splicing [GO:0008380];RNA transport [GO:0050658]	Human Phenotype description:	Mouse Phenotype description:abnormal vitreous body morphology,preweaning lethality complete penetrance	Rat Phenotype description:
3	35996278	T	C	intergenic_variant	-	-	0.449519	-	-	0.857719	8.70445	-	-	-	-	-	-	-
3	35523146	T	C	intergenic_variant	-	-	0.439614	-	-	0.801194	8.70045	-	-	-	-	-	-	-
3	36146892	A	G	intergenic_variant	-	-	0.449519	-	-	0.841363	8.67904	-	-	-	-	-	-	-
3	35484114	A	T	intergenic_variant	-	-	0.439904	-	-	0.792801	8.67029	-	-	-	-	-	-	-
3	38863632	T	C	intron_variant	ENSSSCG00000029285	ENSSSCG00000029285	0.463942	-	-	0.911093	8.65237	Zinc finger protein 75A-nucleus [GO:0005634];DNA binding [GO:0003677];metal ion binding [GO:0046872];regulation of DNA-templated transcription [GO:0006355]	-	-	-	Human Phenotype description:	Mouse Phenotype description:	Rat Phenotype description:
3	35874575	G	A	intergenic_variant	-	-	0.44686	-	-	0.842298	8.64537	-	-	-	-	-	-	-
3	36011507	C	T	intergenic_variant	-	-	0.444712	-	-	0.85874	8.643	-	-	-	-	-	-	-
3	35327889	G	A	upstream_gene_variant	RBFOX1	ENSSSCG00000007917	0.451923	-	-	0.716847	8.64028	RNA binding protein fox-1 homolog 1-nucleus [GO:0005634];RNA binding [GO:0003723];mRNA processing [GO:0006397];nervous system development [GO:0007399];regulation of alternative mRNA splicing, via spliceosome [GO:0000381];RNA splicing [GO:0008380]	RNA binding protein fox-1 homolog 1 (Ataxin-2-binding protein 1) (Fox-1 homolog A) (Hexaribonucleotide-binding protein 1)	FUNCTION: RNA-binding protein that regulates alternative splicing events by binding to 5'-UGCAUGU-3' elements. Regulates alternative splicing of tissue-specific exons and of differentially spliced exons during erythropoiesis. {ECO:0000269|PubMed:16537540}.	cytoplasm [GO:0005737];cytoplasmic stress granule [GO:0010494];nuclear stress granule [GO:0097165];nucleus [GO:0005634];trans-Golgi network [GO:0005802];mRNA binding [GO:0003729];RNA binding [GO:0003723];mRNA processing [GO:0006397];nervous system development [GO:0007399];regulation of alternative mRNA splicing, via spliceosome [GO:0000381];RNA splicing [GO:0008380];RNA transport [GO:0050658]	Human Phenotype description:	Mouse Phenotype description:abnormal vitreous body morphology,preweaning lethality complete penetrance	Rat Phenotype description:
3	36143588	A	G	intergenic_variant	-	-	0.442308	-	-	0.852994	8.62057	-	-	-	-	-	-	-
3	36049139	C	T	intergenic_variant	-	-	0.439904	-	-	0.842669	8.58249	-	-	-	-	-	-	-
3	35216767	C	T	intron_variant	RBFOX1	ENSSSCG00000007917	0.439904	-	-	0.772125	8.57339	RNA binding protein fox-1 homolog 1-nucleus [GO:0005634];RNA binding [GO:0003723];mRNA processing [GO:0006397];nervous system development [GO:0007399];regulation of alternative mRNA splicing, via spliceosome [GO:0000381];RNA splicing [GO:0008380]	RNA binding protein fox-1 homolog 1 (Ataxin-2-binding protein 1) (Fox-1 homolog A) (Hexaribonucleotide-binding protein 1)	FUNCTION: RNA-binding protein that regulates alternative splicing events by binding to 5'-UGCAUGU-3' elements. Regulates alternative splicing of tissue-specific exons and of differentially spliced exons during erythropoiesis. {ECO:0000269|PubMed:16537540}.	cytoplasm [GO:0005737];cytoplasmic stress granule [GO:0010494];nuclear stress granule [GO:0097165];nucleus [GO:0005634];trans-Golgi network [GO:0005802];mRNA binding [GO:0003729];RNA binding [GO:0003723];mRNA processing [GO:0006397];nervous system development [GO:0007399];regulation of alternative mRNA splicing, via spliceosome [GO:0000381];RNA splicing [GO:0008380];RNA transport [GO:0050658]	Human Phenotype description:	Mouse Phenotype description:abnormal vitreous body morphology,preweaning lethality complete penetrance	Rat Phenotype description:
3	35097705	A	G	intron_variant	RBFOX1	ENSSSCG00000007917	0.449519	-	-	0.756394	8.57001	RNA binding protein fox-1 homolog 1-nucleus [GO:0005634];RNA binding [GO:0003723];mRNA processing [GO:0006397];nervous system development [GO:0007399];regulation of alternative mRNA splicing, via spliceosome [GO:0000381];RNA splicing [GO:0008380]	RNA binding protein fox-1 homolog 1 (Ataxin-2-binding protein 1) (Fox-1 homolog A) (Hexaribonucleotide-binding protein 1)	FUNCTION: RNA-binding protein that regulates alternative splicing events by binding to 5'-UGCAUGU-3' elements. Regulates alternative splicing of tissue-specific exons and of differentially spliced exons during erythropoiesis. {ECO:0000269|PubMed:16537540}.	cytoplasm [GO:0005737];cytoplasmic stress granule [GO:0010494];nuclear stress granule [GO:0097165];nucleus [GO:0005634];trans-Golgi network [GO:0005802];mRNA binding [GO:0003729];RNA binding [GO:0003723];mRNA processing [GO:0006397];nervous system development [GO:0007399];regulation of alternative mRNA splicing, via spliceosome [GO:0000381];RNA splicing [GO:0008380];RNA transport [GO:0050658]	Human Phenotype description:	Mouse Phenotype description:abnormal vitreous body morphology,preweaning lethality complete penetrance	Rat Phenotype description:
3	35538805	T	C	intergenic_variant	-	-	0.4375	-	-	0.783101	8.54243	-	-	-	-	-	-	-
3	34883044	T	C	intergenic_variant	-	-	0.454327	-	-	0.721736	8.53911	-	-	-	-	-	-	-
3	35033319	C	T	intron_variant	RBFOX1	ENSSSCG00000007917	0.4375	-	-	0.783101	8.52221	RNA binding protein fox-1 homolog 1-nucleus [GO:0005634];RNA binding [GO:0003723];mRNA processing [GO:0006397];nervous system development [GO:0007399];regulation of alternative mRNA splicing, via spliceosome [GO:0000381];RNA splicing [GO:0008380]	RNA binding protein fox-1 homolog 1 (Ataxin-2-binding protein 1) (Fox-1 homolog A) (Hexaribonucleotide-binding protein 1)	FUNCTION: RNA-binding protein that regulates alternative splicing events by binding to 5'-UGCAUGU-3' elements. Regulates alternative splicing of tissue-specific exons and of differentially spliced exons during erythropoiesis. {ECO:0000269|PubMed:16537540}.	cytoplasm [GO:0005737];cytoplasmic stress granule [GO:0010494];nuclear stress granule [GO:0097165];nucleus [GO:0005634];trans-Golgi network [GO:0005802];mRNA binding [GO:0003729];RNA binding [GO:0003723];mRNA processing [GO:0006397];nervous system development [GO:0007399];regulation of alternative mRNA splicing, via spliceosome [GO:0000381];RNA splicing [GO:0008380];RNA transport [GO:0050658]	Human Phenotype description:	Mouse Phenotype description:abnormal vitreous body morphology,preweaning lethality complete penetrance	Rat Phenotype description:
3	35655240	T	C	intergenic_variant	-	-	0.442029	-	-	0.774739	8.48907	-	-	-	-	-	-	-
3	35631816	A	G	intergenic_variant	-	-	0.4375	-	-	0.766373	8.48784	-	-	-	-	-	-	-
3	35637800	A	G	intergenic_variant	-	-	0.449519	-	-	0.736764	8.48118	-	-	-	-	-	-	-
3	34869325	A	G	intergenic_variant	-	-	0.449519	-	-	0.724034	8.44213	-	-	-	-	-	-	-
3	35001342	A	G	intron_variant	RBFOX1	ENSSSCG00000007917	0.432692	-	-	0.801691	8.43532	RNA binding protein fox-1 homolog 1-nucleus [GO:0005634];RNA binding [GO:0003723];mRNA processing [GO:0006397];nervous system development [GO:0007399];regulation of alternative mRNA splicing, via spliceosome [GO:0000381];RNA splicing [GO:0008380]	RNA binding protein fox-1 homolog 1 (Ataxin-2-binding protein 1) (Fox-1 homolog A) (Hexaribonucleotide-binding protein 1)	FUNCTION: RNA-binding protein that regulates alternative splicing events by binding to 5'-UGCAUGU-3' elements. Regulates alternative splicing of tissue-specific exons and of differentially spliced exons during erythropoiesis. {ECO:0000269|PubMed:16537540}.	cytoplasm [GO:0005737];cytoplasmic stress granule [GO:0010494];nuclear stress granule [GO:0097165];nucleus [GO:0005634];trans-Golgi network [GO:0005802];mRNA binding [GO:0003729];RNA binding [GO:0003723];mRNA processing [GO:0006397];nervous system development [GO:0007399];regulation of alternative mRNA splicing, via spliceosome [GO:0000381];RNA splicing [GO:0008380];RNA transport [GO:0050658]	Human Phenotype description:	Mouse Phenotype description:abnormal vitreous body morphology,preweaning lethality complete penetrance	Rat Phenotype description:
3	34906222	C	G	intergenic_variant	-	-	0.459135	-	-	0.705607	8.42625	-	-	-	-	-	-	-
3	36111297	A	G	intergenic_variant	-	-	0.526442	-	-	0.760612	8.4077	-	-	-	-	-	-	-
3	35087734	T	C	intron_variant	RBFOX1	ENSSSCG00000007917	0.439904	-	-	0.791454	8.39599	RNA binding protein fox-1 homolog 1-nucleus [GO:0005634];RNA binding [GO:0003723];mRNA processing [GO:0006397];nervous system development [GO:0007399];regulation of alternative mRNA splicing, via spliceosome [GO:0000381];RNA splicing [GO:0008380]	RNA binding protein fox-1 homolog 1 (Ataxin-2-binding protein 1) (Fox-1 homolog A) (Hexaribonucleotide-binding protein 1)	FUNCTION: RNA-binding protein that regulates alternative splicing events by binding to 5'-UGCAUGU-3' elements. Regulates alternative splicing of tissue-specific exons and of differentially spliced exons during erythropoiesis. {ECO:0000269|PubMed:16537540}.	cytoplasm [GO:0005737];cytoplasmic stress granule [GO:0010494];nuclear stress granule [GO:0097165];nucleus [GO:0005634];trans-Golgi network [GO:0005802];mRNA binding [GO:0003729];RNA binding [GO:0003723];mRNA processing [GO:0006397];nervous system development [GO:0007399];regulation of alternative mRNA splicing, via spliceosome [GO:0000381];RNA splicing [GO:0008380];RNA transport [GO:0050658]	Human Phenotype description:	Mouse Phenotype description:abnormal vitreous body morphology,preweaning lethality complete penetrance	Rat Phenotype description:
3	37003067	C	T	intergenic_variant	-	-	0.456731	-	-	0.956037	8.3907	-	-	-	-	-	-	-
3	35517892	A	G	intergenic_variant	-	-	0.439904	-	-	0.740178	8.38904	-	-	-	-	-	-	-
3	35098766	A	G	intron_variant	RBFOX1	ENSSSCG00000007917	0.435096	-	-	0.776148	8.34306	RNA binding protein fox-1 homolog 1-nucleus [GO:0005634];RNA binding [GO:0003723];mRNA processing [GO:0006397];nervous system development [GO:0007399];regulation of alternative mRNA splicing, via spliceosome [GO:0000381];RNA splicing [GO:0008380]	RNA binding protein fox-1 homolog 1 (Ataxin-2-binding protein 1) (Fox-1 homolog A) (Hexaribonucleotide-binding protein 1)	FUNCTION: RNA-binding protein that regulates alternative splicing events by binding to 5'-UGCAUGU-3' elements. Regulates alternative splicing of tissue-specific exons and of differentially spliced exons during erythropoiesis. {ECO:0000269|PubMed:16537540}.	cytoplasm [GO:0005737];cytoplasmic stress granule [GO:0010494];nuclear stress granule [GO:0097165];nucleus [GO:0005634];trans-Golgi network [GO:0005802];mRNA binding [GO:0003729];RNA binding [GO:0003723];mRNA processing [GO:0006397];nervous system development [GO:0007399];regulation of alternative mRNA splicing, via spliceosome [GO:0000381];RNA splicing [GO:0008380];RNA transport [GO:0050658]	Human Phenotype description:	Mouse Phenotype description:abnormal vitreous body morphology,preweaning lethality complete penetrance	Rat Phenotype description:
3	35206002	A	C	intron_variant	RBFOX1	ENSSSCG00000007917	0.459135	-	-	0.721594	8.33684	RNA binding protein fox-1 homolog 1-nucleus [GO:0005634];RNA binding [GO:0003723];mRNA processing [GO:0006397];nervous system development [GO:0007399];regulation of alternative mRNA splicing, via spliceosome [GO:0000381];RNA splicing [GO:0008380]	RNA binding protein fox-1 homolog 1 (Ataxin-2-binding protein 1) (Fox-1 homolog A) (Hexaribonucleotide-binding protein 1)	FUNCTION: RNA-binding protein that regulates alternative splicing events by binding to 5'-UGCAUGU-3' elements. Regulates alternative splicing of tissue-specific exons and of differentially spliced exons during erythropoiesis. {ECO:0000269|PubMed:16537540}.	cytoplasm [GO:0005737];cytoplasmic stress granule [GO:0010494];nuclear stress granule [GO:0097165];nucleus [GO:0005634];trans-Golgi network [GO:0005802];mRNA binding [GO:0003729];RNA binding [GO:0003723];mRNA processing [GO:0006397];nervous system development [GO:0007399];regulation of alternative mRNA splicing, via spliceosome [GO:0000381];RNA splicing [GO:0008380];RNA transport [GO:0050658]	Human Phenotype description:	Mouse Phenotype description:abnormal vitreous body morphology,preweaning lethality complete penetrance	Rat Phenotype description:
3	36368447	A	G	intergenic_variant	-	-	0.504808	-	-	0.824821	8.32761	-	-	-	-	-	-	-
3	35943581	G	C	intergenic_variant	-	-	0.536058	-	-	0.839394	8.32361	-	-	-	-	-	-	-
3	35102790	A	G	intron_variant	RBFOX1	ENSSSCG00000007917	0.425481	-	-	0.781254	8.32081	RNA binding protein fox-1 homolog 1-nucleus [GO:0005634];RNA binding [GO:0003723];mRNA processing [GO:0006397];nervous system development [GO:0007399];regulation of alternative mRNA splicing, via spliceosome [GO:0000381];RNA splicing [GO:0008380]	RNA binding protein fox-1 homolog 1 (Ataxin-2-binding protein 1) (Fox-1 homolog A) (Hexaribonucleotide-binding protein 1)	FUNCTION: RNA-binding protein that regulates alternative splicing events by binding to 5'-UGCAUGU-3' elements. Regulates alternative splicing of tissue-specific exons and of differentially spliced exons during erythropoiesis. {ECO:0000269|PubMed:16537540}.	cytoplasm [GO:0005737];cytoplasmic stress granule [GO:0010494];nuclear stress granule [GO:0097165];nucleus [GO:0005634];trans-Golgi network [GO:0005802];mRNA binding [GO:0003729];RNA binding [GO:0003723];mRNA processing [GO:0006397];nervous system development [GO:0007399];regulation of alternative mRNA splicing, via spliceosome [GO:0000381];RNA splicing [GO:0008380];RNA transport [GO:0050658]	Human Phenotype description:	Mouse Phenotype description:abnormal vitreous body morphology,preweaning lethality complete penetrance	Rat Phenotype description:
3	35625649	A	G	intergenic_variant	-	-	0.439614	-	-	0.751456	8.31101	-	-	-	-	-	-	-
3	35934159	A	G	intergenic_variant	-	-	0.516827	-	-	0.717973	8.30095	-	-	-	-	-	-	-
3	35703440	A	C	intergenic_variant	-	-	0.454327	-	-	0.873956	8.29715	-	-	-	-	-	-	-
3	35975661	T	C	intergenic_variant	-	-	0.451923	-	-	0.849096	8.2925	-	-	-	-	-	-	-
3	35523731	A	G	intergenic_variant	-	-	0.42233	-	-	0.700768	8.27079	-	-	-	-	-	-	-
3	35102921	A	T	intron_variant	RBFOX1	ENSSSCG00000007917	0.432692	-	-	0.786007	8.26421	RNA binding protein fox-1 homolog 1-nucleus [GO:0005634];RNA binding [GO:0003723];mRNA processing [GO:0006397];nervous system development [GO:0007399];regulation of alternative mRNA splicing, via spliceosome [GO:0000381];RNA splicing [GO:0008380]	RNA binding protein fox-1 homolog 1 (Ataxin-2-binding protein 1) (Fox-1 homolog A) (Hexaribonucleotide-binding protein 1)	FUNCTION: RNA-binding protein that regulates alternative splicing events by binding to 5'-UGCAUGU-3' elements. Regulates alternative splicing of tissue-specific exons and of differentially spliced exons during erythropoiesis. {ECO:0000269|PubMed:16537540}.	cytoplasm [GO:0005737];cytoplasmic stress granule [GO:0010494];nuclear stress granule [GO:0097165];nucleus [GO:0005634];trans-Golgi network [GO:0005802];mRNA binding [GO:0003729];RNA binding [GO:0003723];mRNA processing [GO:0006397];nervous system development [GO:0007399];regulation of alternative mRNA splicing, via spliceosome [GO:0000381];RNA splicing [GO:0008380];RNA transport [GO:0050658]	Human Phenotype description:	Mouse Phenotype description:abnormal vitreous body morphology,preweaning lethality complete penetrance	Rat Phenotype description:
3	35546872	T	C	intergenic_variant	-	-	0.4375	-	-	0.73523	8.25775	-	-	-	-	-	-	-
3	34936787	A	G	downstream_gene_variant	RBFOX1	ENSSSCG00000007917	0.461538	-	-	0.734534	8.24532	RNA binding protein fox-1 homolog 1-nucleus [GO:0005634];RNA binding [GO:0003723];mRNA processing [GO:0006397];nervous system development [GO:0007399];regulation of alternative mRNA splicing, via spliceosome [GO:0000381];RNA splicing [GO:0008380]	RNA binding protein fox-1 homolog 1 (Ataxin-2-binding protein 1) (Fox-1 homolog A) (Hexaribonucleotide-binding protein 1)	FUNCTION: RNA-binding protein that regulates alternative splicing events by binding to 5'-UGCAUGU-3' elements. Regulates alternative splicing of tissue-specific exons and of differentially spliced exons during erythropoiesis. {ECO:0000269|PubMed:16537540}.	cytoplasm [GO:0005737];cytoplasmic stress granule [GO:0010494];nuclear stress granule [GO:0097165];nucleus [GO:0005634];trans-Golgi network [GO:0005802];mRNA binding [GO:0003729];RNA binding [GO:0003723];mRNA processing [GO:0006397];nervous system development [GO:0007399];regulation of alternative mRNA splicing, via spliceosome [GO:0000381];RNA splicing [GO:0008380];RNA transport [GO:0050658]	Human Phenotype description:	Mouse Phenotype description:abnormal vitreous body morphology,preweaning lethality complete penetrance	Rat Phenotype description:
3	35630911	T	C	intergenic_variant	-	-	0.4375	-	-	0.766373	8.20612	-	-	-	-	-	-	-
3	35637010	T	C	intergenic_variant	-	-	0.442308	-	-	0.781798	8.20448	-	-	-	-	-	-	-
3	37386633	A	G	intron_variant	NAGPA	ENSSSCG00000007925	0.495192	-	-	0.841424	8.20226	N-acetylglucosamine-1-phosphodiester alpha-N-acetylglucosaminidase-membrane [GO:0016020];secretion of lysosomal enzymes [GO:0033299]	N-acetylglucosamine-1-phosphodiester alpha-N-acetylglucosaminidase (EC 3.1.4.45) (Mannose 6-phosphate-uncovering enzyme) (Phosphodiester alpha-GlcNAcase)	FUNCTION: Catalyzes the second step in the formation of the mannose 6-phosphate targeting signal on lysosomal enzyme oligosaccharides by removing GlcNAc residues from GlcNAc-alpha-P-mannose moieties, which are formed in the first step. Also hydrolyzes UDP-GlcNAc, a sugar donor for Golgi N-acetylglucosaminyltransferases. {ECO:0000269|PubMed:23572527}.	Golgi cisterna membrane [GO:0032580];membrane [GO:0016020];N-acetylglucosamine-1-phosphodiester alpha-N-acetylglucosaminidase activity [GO:0003944];carbohydrate metabolic process [GO:0005975];lysosome organization [GO:0007040];protein glycosylation [GO:0006486];protein modification process [GO:0036211];protein targeting to lysosome [GO:0006622];secretion of lysosomal enzymes [GO:0033299]	Human Phenotype description:	Mouse Phenotype description:increased lysosomal enzyme secretion	Rat Phenotype description:
3	36130841	G	C	intergenic_variant	-	-	0.509615	-	-	0.726821	8.20181	-	-	-	-	-	-	-
3	35525337	T	C	intergenic_variant	-	-	0.427885	-	-	0.785572	8.19835	-	-	-	-	-	-	-
3	36090480	A	C	intergenic_variant	-	-	0.44686	-	-	0.778572	8.18218	-	-	-	-	-	-	-
3	36082438	T	C	intergenic_variant	-	-	0.451923	-	-	0.883906	8.18217	-	-	-	-	-	-	-
3	35191201	A	G	intron_variant	RBFOX1	ENSSSCG00000007917	0.447115	-	-	0.73146	8.15538	RNA binding protein fox-1 homolog 1-nucleus [GO:0005634];RNA binding [GO:0003723];mRNA processing [GO:0006397];nervous system development [GO:0007399];regulation of alternative mRNA splicing, via spliceosome [GO:0000381];RNA splicing [GO:0008380]	RNA binding protein fox-1 homolog 1 (Ataxin-2-binding protein 1) (Fox-1 homolog A) (Hexaribonucleotide-binding protein 1)	FUNCTION: RNA-binding protein that regulates alternative splicing events by binding to 5'-UGCAUGU-3' elements. Regulates alternative splicing of tissue-specific exons and of differentially spliced exons during erythropoiesis. {ECO:0000269|PubMed:16537540}.	cytoplasm [GO:0005737];cytoplasmic stress granule [GO:0010494];nuclear stress granule [GO:0097165];nucleus [GO:0005634];trans-Golgi network [GO:0005802];mRNA binding [GO:0003729];RNA binding [GO:0003723];mRNA processing [GO:0006397];nervous system development [GO:0007399];regulation of alternative mRNA splicing, via spliceosome [GO:0000381];RNA splicing [GO:0008380];RNA transport [GO:0050658]	Human Phenotype description:	Mouse Phenotype description:abnormal vitreous body morphology,preweaning lethality complete penetrance	Rat Phenotype description:
3	35632266	A	G	intergenic_variant	-	-	0.444712	-	-	0.75415	8.15449	-	-	-	-	-	-	-
3	37419480	T	C	intron_variant	SEC14L5	ENSSSCG00000007926	0.5	-	-	0.814082	8.13741	SEC14 like lipid binding 5	SEC14-like protein 5	-	cytoplasm [GO:0005737]	Human Phenotype description:	Mouse Phenotype description:	Rat Phenotype description:
3	35632415	T	C	intergenic_variant	-	-	0.439904	-	-	0.774739	8.12443	-	-	-	-	-	-	-
3	36709975	T	G	intergenic_variant	-	-	0.459135	-	-	0.927684	8.10552	-	-	-	-	-	-	-
3	40635800	T	C	3_prime_UTR_variant	CACNA1H	ENSSSCG00000034266	0.466346	-	-	0.856701	8.10156	Calcium voltage-gated channel subunit alpha1 H-voltage-gated calcium channel complex [GO:0005891];voltage-gated calcium channel activity [GO:0005245]	Voltage-dependent T-type calcium channel subunit alpha-1H (Low-voltage-activated calcium channel alpha1 3.2 subunit) (Voltage-gated calcium channel subunit alpha Cav3.2)	FUNCTION: Voltage-sensitive calcium channel that gives rise to T-type calcium currents. T-type calcium channels belong to the 'low-voltage activated (LVA)' group. A particularity of this type of channel is an opening at quite negative potentials, and a voltage-dependent inactivation (PubMed:27149520, PubMed:9670923, PubMed:9930755). T-type channels serve pacemaking functions in both central neuro…	membrane [GO:0016020];plasma membrane [GO:0005886];voltage-gated calcium channel complex [GO:0005891];high voltage-gated calcium channel activity [GO:0008331];low voltage-gated calcium channel activity [GO:0008332];metal ion binding [GO:0046872];scaffold protein binding [GO:0097110];voltage-gated calcium channel activity [GO:0005245];voltage-gated monoatomic ion channel activity [GO:0005244];aldo…	Human Phenotype description:Childhood absence epilepsy,EPILEPSY CHILDHOOD ABSENCE SUSCEPTIBILITY TO 6,HYPERALDOSTERONISM FAMILIAL TYPE IV	Mouse Phenotype description:abnormal arteriole morphology,abnormal blood vessel morphology,abnormal cardiovascular system morphology,abnormal cartilage development,abnormal channel response,abnormal myocardial fiber morphology,abnormal tracheal cartilage morphology,abnormal vocalization,cardiac fibrosis,decreased body size,increased vasoconstriction,trachea stenosis	Rat Phenotype description:childhood absence epilepsy
3	38917605	C	T	upstream_gene_variant	ZNF263	ENSSSCG00000007963	0.459135	-	-	0.875688	8.10134	Zinc finger protein 263-nucleus [GO:0005634];DNA-binding transcription factor activity, RNA polymerase II-specific [GO:0000981];metal ion binding [GO:0046872];RNA polymerase II cis-regulatory region sequence-specific DNA binding [GO:0000978];regulation of transcription by RNA polymerase II [GO:0006357]	Zinc finger protein 263 (Zinc finger protein FPM315) (Zinc finger protein with KRAB and SCAN domains 12)	FUNCTION: Transcription factor that binds to the consensus sequence 5'-TCCTCCC-3' and acts as a transcriptional repressor (PubMed:32051553). Binds to the promoter region of SIX3 and recruits other proteins involved in chromatin modification and transcriptional corepression, resulting in methylation of the promoter and transcriptional repression (PubMed:32051553). Acts as a transcriptional repress…	nucleus [GO:0005634];DNA-binding transcription factor activity [GO:0003700];DNA-binding transcription factor activity, RNA polymerase II-specific [GO:0000981];DNA-binding transcription repressor activity, RNA polymerase II-specific [GO:0001227];metal ion binding [GO:0046872];RNA polymerase II cis-regulatory region sequence-specific DNA binding [GO:0000978];sequence-specific DNA binding [GO:004356…	Human Phenotype description:	Mouse Phenotype description:	Rat Phenotype description:
3	35730718	A	G	intergenic_variant	-	-	0.461538	-	-	0.781152	8.09538	-	-	-	-	-	-	-
3	35457508	G	A	intergenic_variant	-	-	0.430288	-	-	0.779268	8.09408	-	-	-	-	-	-	-
3	35719010	A	G	intergenic_variant	-	-	0.454327	-	-	0.856324	8.0829	-	-	-	-	-	-	-
3	35157031	A	G	intron_variant	RBFOX1	ENSSSCG00000007917	0.449519	-	-	0.726011	8.07639	RNA binding protein fox-1 homolog 1-nucleus [GO:0005634];RNA binding [GO:0003723];mRNA processing [GO:0006397];nervous system development [GO:0007399];regulation of alternative mRNA splicing, via spliceosome [GO:0000381];RNA splicing [GO:0008380]	RNA binding protein fox-1 homolog 1 (Ataxin-2-binding protein 1) (Fox-1 homolog A) (Hexaribonucleotide-binding protein 1)	FUNCTION: RNA-binding protein that regulates alternative splicing events by binding to 5'-UGCAUGU-3' elements. Regulates alternative splicing of tissue-specific exons and of differentially spliced exons during erythropoiesis. {ECO:0000269|PubMed:16537540}.	cytoplasm [GO:0005737];cytoplasmic stress granule [GO:0010494];nuclear stress granule [GO:0097165];nucleus [GO:0005634];trans-Golgi network [GO:0005802];mRNA binding [GO:0003729];RNA binding [GO:0003723];mRNA processing [GO:0006397];nervous system development [GO:0007399];regulation of alternative mRNA splicing, via spliceosome [GO:0000381];RNA splicing [GO:0008380];RNA transport [GO:0050658]	Human Phenotype description:	Mouse Phenotype description:abnormal vitreous body morphology,preweaning lethality complete penetrance	Rat Phenotype description:
3	34906253	A	G	intergenic_variant	-	-	0.449519	-	-	0.753323	8.0688	-	-	-	-	-	-	-
3	36101948	T	C	intergenic_variant	-	-	0.519324	-	-	0.731176	8.0623	-	-	-	-	-	-	-
3	35752442	T	C	intergenic_variant	-	-	0.456731	-	-	0.796468	8.04895	-	-	-	-	-	-	-
3	35514257	A	G	intergenic_variant	-	-	0.437198	-	-	0.743142	8.0409	-	-	-	-	-	-	-
3	35256608	T	C	intron_variant	RBFOX1	ENSSSCG00000007917	0.540865	-	-	0.741439	8.04051	RNA binding protein fox-1 homolog 1-nucleus [GO:0005634];RNA binding [GO:0003723];mRNA processing [GO:0006397];nervous system development [GO:0007399];regulation of alternative mRNA splicing, via spliceosome [GO:0000381];RNA splicing [GO:0008380]	RNA binding protein fox-1 homolog 1 (Ataxin-2-binding protein 1) (Fox-1 homolog A) (Hexaribonucleotide-binding protein 1)	FUNCTION: RNA-binding protein that regulates alternative splicing events by binding to 5'-UGCAUGU-3' elements. Regulates alternative splicing of tissue-specific exons and of differentially spliced exons during erythropoiesis. {ECO:0000269|PubMed:16537540}.	cytoplasm [GO:0005737];cytoplasmic stress granule [GO:0010494];nuclear stress granule [GO:0097165];nucleus [GO:0005634];trans-Golgi network [GO:0005802];mRNA binding [GO:0003729];RNA binding [GO:0003723];mRNA processing [GO:0006397];nervous system development [GO:0007399];regulation of alternative mRNA splicing, via spliceosome [GO:0000381];RNA splicing [GO:0008380];RNA transport [GO:0050658]	Human Phenotype description:	Mouse Phenotype description:abnormal vitreous body morphology,preweaning lethality complete penetrance	Rat Phenotype description:
3	36085323	G	C	intergenic_variant	-	-	0.512077	-	-	0.726821	8.03807	-	-	-	-	-	-	-
3	36182692	C	T	downstream_gene_variant	RF00026	ENSSSCG00000020433	0.507246	-	-	0.715663	8.02767		-	-	-	Human Phenotype description:	Mouse Phenotype description:	Rat Phenotype description:
3	35716323	T	C	intergenic_variant	-	-	0.451691	-	-	0.857719	8.0226	-	-	-	-	-	-	-
3	34906942	C	G	intergenic_variant	-	-	0.456731	-	-	0.714586	8.02067	-	-	-	-	-	-	-
3	36705842	T	C	intergenic_variant	-	-	0.456731	-	-	0.973106	8.00897	-	-	-	-	-	-	-
3	35838660	T	G	intergenic_variant	-	-	0.463942	-	-	0.823544	8.00666	-	-	-	-	-	-	-
3	35731954	A	G	intergenic_variant	-	-	0.458937	-	-	0.833947	8.00393	-	-	-	-	-	-	-
3	36468546	A	G	intergenic_variant	-	-	0.497596	-	-	0.774393	7.98952	-	-	-	-	-	-	-
3	36009123	A	G	intergenic_variant	-	-	0.442308	-	-	0.832899	7.96517	-	-	-	-	-	-	-
3	35401283	T	C	intergenic_variant	-	-	0.461353	-	-	0.709816	7.95884	-	-	-	-	-	-	-
3	35754366	A	G	intergenic_variant	-	-	0.449519	-	-	0.805113	7.94408	-	-	-	-	-	-	-
3	35110869	A	G	intron_variant	RBFOX1	ENSSSCG00000007917	0.444712	-	-	0.742653	7.93727	RNA binding protein fox-1 homolog 1-nucleus [GO:0005634];RNA binding [GO:0003723];mRNA processing [GO:0006397];nervous system development [GO:0007399];regulation of alternative mRNA splicing, via spliceosome [GO:0000381];RNA splicing [GO:0008380]	RNA binding protein fox-1 homolog 1 (Ataxin-2-binding protein 1) (Fox-1 homolog A) (Hexaribonucleotide-binding protein 1)	FUNCTION: RNA-binding protein that regulates alternative splicing events by binding to 5'-UGCAUGU-3' elements. Regulates alternative splicing of tissue-specific exons and of differentially spliced exons during erythropoiesis. {ECO:0000269|PubMed:16537540}.	cytoplasm [GO:0005737];cytoplasmic stress granule [GO:0010494];nuclear stress granule [GO:0097165];nucleus [GO:0005634];trans-Golgi network [GO:0005802];mRNA binding [GO:0003729];RNA binding [GO:0003723];mRNA processing [GO:0006397];nervous system development [GO:0007399];regulation of alternative mRNA splicing, via spliceosome [GO:0000381];RNA splicing [GO:0008380];RNA transport [GO:0050658]	Human Phenotype description:	Mouse Phenotype description:abnormal vitreous body morphology,preweaning lethality complete penetrance	Rat Phenotype description:
3	35857875	A	G	intergenic_variant	-	-	0.454327	-	-	0.821599	7.93601	-	-	-	-	-	-	-
3	35942836	C	A	intergenic_variant	-	-	0.447115	-	-	0.86727	7.93301	-	-	-	-	-	-	-
3	35095377	G	C	intron_variant	RBFOX1	ENSSSCG00000007917	0.538462	-	-	0.714605	7.92715	RNA binding protein fox-1 homolog 1-nucleus [GO:0005634];RNA binding [GO:0003723];mRNA processing [GO:0006397];nervous system development [GO:0007399];regulation of alternative mRNA splicing, via spliceosome [GO:0000381];RNA splicing [GO:0008380]	RNA binding protein fox-1 homolog 1 (Ataxin-2-binding protein 1) (Fox-1 homolog A) (Hexaribonucleotide-binding protein 1)	FUNCTION: RNA-binding protein that regulates alternative splicing events by binding to 5'-UGCAUGU-3' elements. Regulates alternative splicing of tissue-specific exons and of differentially spliced exons during erythropoiesis. {ECO:0000269|PubMed:16537540}.	cytoplasm [GO:0005737];cytoplasmic stress granule [GO:0010494];nuclear stress granule [GO:0097165];nucleus [GO:0005634];trans-Golgi network [GO:0005802];mRNA binding [GO:0003729];RNA binding [GO:0003723];mRNA processing [GO:0006397];nervous system development [GO:0007399];regulation of alternative mRNA splicing, via spliceosome [GO:0000381];RNA splicing [GO:0008380];RNA transport [GO:0050658]	Human Phenotype description:	Mouse Phenotype description:abnormal vitreous body morphology,preweaning lethality complete penetrance	Rat Phenotype description:
3	37376374	T	C	upstream_gene_variant	NAGPA	ENSSSCG00000007925	0.471154	-	-	0.919368	7.9105	N-acetylglucosamine-1-phosphodiester alpha-N-acetylglucosaminidase-membrane [GO:0016020];secretion of lysosomal enzymes [GO:0033299]	N-acetylglucosamine-1-phosphodiester alpha-N-acetylglucosaminidase (EC 3.1.4.45) (Mannose 6-phosphate-uncovering enzyme) (Phosphodiester alpha-GlcNAcase)	FUNCTION: Catalyzes the second step in the formation of the mannose 6-phosphate targeting signal on lysosomal enzyme oligosaccharides by removing GlcNAc residues from GlcNAc-alpha-P-mannose moieties, which are formed in the first step. Also hydrolyzes UDP-GlcNAc, a sugar donor for Golgi N-acetylglucosaminyltransferases. {ECO:0000269|PubMed:23572527}.	Golgi cisterna membrane [GO:0032580];membrane [GO:0016020];N-acetylglucosamine-1-phosphodiester alpha-N-acetylglucosaminidase activity [GO:0003944];carbohydrate metabolic process [GO:0005975];lysosome organization [GO:0007040];protein glycosylation [GO:0006486];protein modification process [GO:0036211];protein targeting to lysosome [GO:0006622];secretion of lysosomal enzymes [GO:0033299]	Human Phenotype description:	Mouse Phenotype description:increased lysosomal enzyme secretion	Rat Phenotype description:
3	35968701	A	G	intergenic_variant	-	-	0.497596	-	-	0.72535	7.89156	-	-	-	-	-	-	-
3	35329733	T	G	upstream_gene_variant	RBFOX1	ENSSSCG00000007917	0.459135	-	-	0.741439	7.89071	RNA binding protein fox-1 homolog 1-nucleus [GO:0005634];RNA binding [GO:0003723];mRNA processing [GO:0006397];nervous system development [GO:0007399];regulation of alternative mRNA splicing, via spliceosome [GO:0000381];RNA splicing [GO:0008380]	RNA binding protein fox-1 homolog 1 (Ataxin-2-binding protein 1) (Fox-1 homolog A) (Hexaribonucleotide-binding protein 1)	FUNCTION: RNA-binding protein that regulates alternative splicing events by binding to 5'-UGCAUGU-3' elements. Regulates alternative splicing of tissue-specific exons and of differentially spliced exons during erythropoiesis. {ECO:0000269|PubMed:16537540}.	cytoplasm [GO:0005737];cytoplasmic stress granule [GO:0010494];nuclear stress granule [GO:0097165];nucleus [GO:0005634];trans-Golgi network [GO:0005802];mRNA binding [GO:0003729];RNA binding [GO:0003723];mRNA processing [GO:0006397];nervous system development [GO:0007399];regulation of alternative mRNA splicing, via spliceosome [GO:0000381];RNA splicing [GO:0008380];RNA transport [GO:0050658]	Human Phenotype description:	Mouse Phenotype description:abnormal vitreous body morphology,preweaning lethality complete penetrance	Rat Phenotype description:
3	35633671	T	C	intergenic_variant	-	-	0.439904	-	-	0.790234	7.85889	-	-	-	-	-	-	-
3	34862748	T	C	intergenic_variant	-	-	0.449519	-	-	0.74197	7.85482	-	-	-	-	-	-	-
3	35351164	C	T	intergenic_variant	-	-	0.430288	-	-	0.77787	7.85166	-	-	-	-	-	-	-
3	34883102	A	G	intergenic_variant	-	-	0.449519	-	-	0.722158	7.84452	-	-	-	-	-	-	-
3	35946325	T	C	intergenic_variant	-	-	0.456731	-	-	0.847729	7.83609	-	-	-	-	-	-	-
3	35268332	A	G	intron_variant	RBFOX1	ENSSSCG00000007917	0.432692	-	-	0.769369	7.82529	RNA binding protein fox-1 homolog 1-nucleus [GO:0005634];RNA binding [GO:0003723];mRNA processing [GO:0006397];nervous system development [GO:0007399];regulation of alternative mRNA splicing, via spliceosome [GO:0000381];RNA splicing [GO:0008380]	RNA binding protein fox-1 homolog 1 (Ataxin-2-binding protein 1) (Fox-1 homolog A) (Hexaribonucleotide-binding protein 1)	FUNCTION: RNA-binding protein that regulates alternative splicing events by binding to 5'-UGCAUGU-3' elements. Regulates alternative splicing of tissue-specific exons and of differentially spliced exons during erythropoiesis. {ECO:0000269|PubMed:16537540}.	cytoplasm [GO:0005737];cytoplasmic stress granule [GO:0010494];nuclear stress granule [GO:0097165];nucleus [GO:0005634];trans-Golgi network [GO:0005802];mRNA binding [GO:0003729];RNA binding [GO:0003723];mRNA processing [GO:0006397];nervous system development [GO:0007399];regulation of alternative mRNA splicing, via spliceosome [GO:0000381];RNA splicing [GO:0008380];RNA transport [GO:0050658]	Human Phenotype description:	Mouse Phenotype description:abnormal vitreous body morphology,preweaning lethality complete penetrance	Rat Phenotype description:
3	35399949	G	A	intergenic_variant	-	-	0.454327	-	-	0.739695	7.80107	-	-	-	-	-	-	-
3	36065647	C	A	intergenic_variant	-	-	0.449275	-	-	0.835052	7.79446	-	-	-	-	-	-	-
3	35527406	C	G	intergenic_variant	-	-	0.444712	-	-	0.758825	7.78881	-	-	-	-	-	-	-
3	35054511	T	C	intron_variant	RBFOX1	ENSSSCG00000007917	0.442308	-	-	0.702303	7.78845	RNA binding protein fox-1 homolog 1-nucleus [GO:0005634];RNA binding [GO:0003723];mRNA processing [GO:0006397];nervous system development [GO:0007399];regulation of alternative mRNA splicing, via spliceosome [GO:0000381];RNA splicing [GO:0008380]	RNA binding protein fox-1 homolog 1 (Ataxin-2-binding protein 1) (Fox-1 homolog A) (Hexaribonucleotide-binding protein 1)	FUNCTION: RNA-binding protein that regulates alternative splicing events by binding to 5'-UGCAUGU-3' elements. Regulates alternative splicing of tissue-specific exons and of differentially spliced exons during erythropoiesis. {ECO:0000269|PubMed:16537540}.	cytoplasm [GO:0005737];cytoplasmic stress granule [GO:0010494];nuclear stress granule [GO:0097165];nucleus [GO:0005634];trans-Golgi network [GO:0005802];mRNA binding [GO:0003729];RNA binding [GO:0003723];mRNA processing [GO:0006397];nervous system development [GO:0007399];regulation of alternative mRNA splicing, via spliceosome [GO:0000381];RNA splicing [GO:0008380];RNA transport [GO:0050658]	Human Phenotype description:	Mouse Phenotype description:abnormal vitreous body morphology,preweaning lethality complete penetrance	Rat Phenotype description:
3	35120910	C	G	intron_variant	RBFOX1	ENSSSCG00000007917	0.538462	-	-	0.700963	7.7739	RNA binding protein fox-1 homolog 1-nucleus [GO:0005634];RNA binding [GO:0003723];mRNA processing [GO:0006397];nervous system development [GO:0007399];regulation of alternative mRNA splicing, via spliceosome [GO:0000381];RNA splicing [GO:0008380]	RNA binding protein fox-1 homolog 1 (Ataxin-2-binding protein 1) (Fox-1 homolog A) (Hexaribonucleotide-binding protein 1)	FUNCTION: RNA-binding protein that regulates alternative splicing events by binding to 5'-UGCAUGU-3' elements. Regulates alternative splicing of tissue-specific exons and of differentially spliced exons during erythropoiesis. {ECO:0000269|PubMed:16537540}.	cytoplasm [GO:0005737];cytoplasmic stress granule [GO:0010494];nuclear stress granule [GO:0097165];nucleus [GO:0005634];trans-Golgi network [GO:0005802];mRNA binding [GO:0003729];RNA binding [GO:0003723];mRNA processing [GO:0006397];nervous system development [GO:0007399];regulation of alternative mRNA splicing, via spliceosome [GO:0000381];RNA splicing [GO:0008380];RNA transport [GO:0050658]	Human Phenotype description:	Mouse Phenotype description:abnormal vitreous body morphology,preweaning lethality complete penetrance	Rat Phenotype description:
3	36010298	A	G	intergenic_variant	-	-	0.451923	-	-	0.849096	7.76792	-	-	-	-	-	-	-
3	36711491	T	C	intergenic_variant	-	-	0.454106	-	-	0.937608	7.75335	-	-	-	-	-	-	-
3	35965828	A	T	intergenic_variant	-	-	0.447115	-	-	0.86727	7.74508	-	-	-	-	-	-	-
3	37371681	T	G	downstream_gene_variant	C16orf89	ENSSSCG00000025072	0.5	-	-	0.766439	7.72455	Chromosome 3 C16orf89 homolog (UPF0764 protein C16orf89 isoform 2)-cytosol [GO:0005829];membrane [GO:0016020];protein homodimerization activity [GO:0042803]	UPF0764 protein C16orf89	-	cytosol [GO:0005829];extracellular exosome [GO:0070062];membrane [GO:0016020];protein homodimerization activity [GO:0042803]	Human Phenotype description:	Mouse Phenotype description:abnormal behavior,abnormal bone structure,abnormal heart morphology,abnormal urinary bladder morphology,decreased circulating creatinine level,decreased circulating glucose level,decreased circulating triglyceride level,decreased vertical activity,enlarged heart,hyperactivity,polycystic kidney,preweaning lethality incomplete penetrance	Rat Phenotype description:
3	36711608	T	C	intergenic_variant	-	-	0.456731	-	-	0.955159	7.72435	-	-	-	-	-	-	-
3	36003664	A	C	intergenic_variant	-	-	0.451923	-	-	0.848253	7.70549	-	-	-	-	-	-	-
3	35568030	A	C	intergenic_variant	-	-	0.432367	-	-	0.77787	7.6717	-	-	-	-	-	-	-
3	35236076	T	A	intron_variant	RBFOX1	ENSSSCG00000007917	0.442308	-	-	0.765123	7.66777	RNA binding protein fox-1 homolog 1-nucleus [GO:0005634];RNA binding [GO:0003723];mRNA processing [GO:0006397];nervous system development [GO:0007399];regulation of alternative mRNA splicing, via spliceosome [GO:0000381];RNA splicing [GO:0008380]	RNA binding protein fox-1 homolog 1 (Ataxin-2-binding protein 1) (Fox-1 homolog A) (Hexaribonucleotide-binding protein 1)	FUNCTION: RNA-binding protein that regulates alternative splicing events by binding to 5'-UGCAUGU-3' elements. Regulates alternative splicing of tissue-specific exons and of differentially spliced exons during erythropoiesis. {ECO:0000269|PubMed:16537540}.	cytoplasm [GO:0005737];cytoplasmic stress granule [GO:0010494];nuclear stress granule [GO:0097165];nucleus [GO:0005634];trans-Golgi network [GO:0005802];mRNA binding [GO:0003729];RNA binding [GO:0003723];mRNA processing [GO:0006397];nervous system development [GO:0007399];regulation of alternative mRNA splicing, via spliceosome [GO:0000381];RNA splicing [GO:0008380];RNA transport [GO:0050658]	Human Phenotype description:	Mouse Phenotype description:abnormal vitreous body morphology,preweaning lethality complete penetrance	Rat Phenotype description:
3	36001415	T	C	intergenic_variant	-	-	0.447115	-	-	0.848453	7.66467	-	-	-	-	-	-	-
3	36020644	A	C	intergenic_variant	-	-	0.454327	-	-	0.875189	7.66141	-	-	-	-	-	-	-
3	35084907	G	C	intron_variant	RBFOX1	ENSSSCG00000007917	0.4375	-	-	0.798961	7.66039	RNA binding protein fox-1 homolog 1-nucleus [GO:0005634];RNA binding [GO:0003723];mRNA processing [GO:0006397];nervous system development [GO:0007399];regulation of alternative mRNA splicing, via spliceosome [GO:0000381];RNA splicing [GO:0008380]	RNA binding protein fox-1 homolog 1 (Ataxin-2-binding protein 1) (Fox-1 homolog A) (Hexaribonucleotide-binding protein 1)	FUNCTION: RNA-binding protein that regulates alternative splicing events by binding to 5'-UGCAUGU-3' elements. Regulates alternative splicing of tissue-specific exons and of differentially spliced exons during erythropoiesis. {ECO:0000269|PubMed:16537540}.	cytoplasm [GO:0005737];cytoplasmic stress granule [GO:0010494];nuclear stress granule [GO:0097165];nucleus [GO:0005634];trans-Golgi network [GO:0005802];mRNA binding [GO:0003729];RNA binding [GO:0003723];mRNA processing [GO:0006397];nervous system development [GO:0007399];regulation of alternative mRNA splicing, via spliceosome [GO:0000381];RNA splicing [GO:0008380];RNA transport [GO:0050658]	Human Phenotype description:	Mouse Phenotype description:abnormal vitreous body morphology,preweaning lethality complete penetrance	Rat Phenotype description:
3	35376603	C	A	intergenic_variant	-	-	0.423077	-	-	0.725955	7.62908	-	-	-	-	-	-	-
3	36139700	T	C	intergenic_variant	-	-	0.451923	-	-	0.848253	7.61538	-	-	-	-	-	-	-
3	35952523	T	C	intergenic_variant	-	-	0.483173	-	-	0.7469	7.60012	-	-	-	-	-	-	-
3	35451093	C	T	intergenic_variant	-	-	0.434466	-	-	0.740856	7.59823	-	-	-	-	-	-	-
3	35738209	A	G	intergenic_variant	-	-	0.451923	-	-	0.849096	7.59305	-	-	-	-	-	-	-
3	35975686	T	C	intergenic_variant	-	-	0.451923	-	-	0.850078	7.59063	-	-	-	-	-	-	-
3	35863043	T	C	intergenic_variant	-	-	0.451691	-	-	0.79769	7.57389	-	-	-	-	-	-	-
3	35038873	G	C	intron_variant	RBFOX1	ENSSSCG00000007917	0.432692	-	-	0.7349	7.56213	RNA binding protein fox-1 homolog 1-nucleus [GO:0005634];RNA binding [GO:0003723];mRNA processing [GO:0006397];nervous system development [GO:0007399];regulation of alternative mRNA splicing, via spliceosome [GO:0000381];RNA splicing [GO:0008380]	RNA binding protein fox-1 homolog 1 (Ataxin-2-binding protein 1) (Fox-1 homolog A) (Hexaribonucleotide-binding protein 1)	FUNCTION: RNA-binding protein that regulates alternative splicing events by binding to 5'-UGCAUGU-3' elements. Regulates alternative splicing of tissue-specific exons and of differentially spliced exons during erythropoiesis. {ECO:0000269|PubMed:16537540}.	cytoplasm [GO:0005737];cytoplasmic stress granule [GO:0010494];nuclear stress granule [GO:0097165];nucleus [GO:0005634];trans-Golgi network [GO:0005802];mRNA binding [GO:0003729];RNA binding [GO:0003723];mRNA processing [GO:0006397];nervous system development [GO:0007399];regulation of alternative mRNA splicing, via spliceosome [GO:0000381];RNA splicing [GO:0008380];RNA transport [GO:0050658]	Human Phenotype description:	Mouse Phenotype description:abnormal vitreous body morphology,preweaning lethality complete penetrance	Rat Phenotype description:
3	36694246	A	G	intergenic_variant	-	-	0.454327	-	-	0.911512	7.52676	-	-	-	-	-	-	-
3	35977017	T	C	intergenic_variant	-	-	0.456522	-	-	0.857881	7.52576	-	-	-	-	-	-	-
3	35064101	G	A	intron_variant	RBFOX1	ENSSSCG00000007917	0.435096	-	-	0.80987	7.52002	RNA binding protein fox-1 homolog 1-nucleus [GO:0005634];RNA binding [GO:0003723];mRNA processing [GO:0006397];nervous system development [GO:0007399];regulation of alternative mRNA splicing, via spliceosome [GO:0000381];RNA splicing [GO:0008380]	RNA binding protein fox-1 homolog 1 (Ataxin-2-binding protein 1) (Fox-1 homolog A) (Hexaribonucleotide-binding protein 1)	FUNCTION: RNA-binding protein that regulates alternative splicing events by binding to 5'-UGCAUGU-3' elements. Regulates alternative splicing of tissue-specific exons and of differentially spliced exons during erythropoiesis. {ECO:0000269|PubMed:16537540}.	cytoplasm [GO:0005737];cytoplasmic stress granule [GO:0010494];nuclear stress granule [GO:0097165];nucleus [GO:0005634];trans-Golgi network [GO:0005802];mRNA binding [GO:0003729];RNA binding [GO:0003723];mRNA processing [GO:0006397];nervous system development [GO:0007399];regulation of alternative mRNA splicing, via spliceosome [GO:0000381];RNA splicing [GO:0008380];RNA transport [GO:0050658]	Human Phenotype description:	Mouse Phenotype description:abnormal vitreous body morphology,preweaning lethality complete penetrance	Rat Phenotype description:
3	35708871	A	G	intergenic_variant	-	-	0.449519	-	-	0.857719	7.49736	-	-	-	-	-	-	-
3	35459883	T	C	intergenic_variant	-	-	0.427885	-	-	0.804777	7.49502	-	-	-	-	-	-	-
3	36069814	T	C	intergenic_variant	-	-	0.442308	-	-	0.802716	7.49109	-	-	-	-	-	-	-
3	35637805	A	C	intergenic_variant	-	-	0.439904	-	-	0.756682	7.46435	-	-	-	-	-	-	-
3	35096829	A	G	intron_variant	RBFOX1	ENSSSCG00000007917	0.442308	-	-	0.768294	7.45881	RNA binding protein fox-1 homolog 1-nucleus [GO:0005634];RNA binding [GO:0003723];mRNA processing [GO:0006397];nervous system development [GO:0007399];regulation of alternative mRNA splicing, via spliceosome [GO:0000381];RNA splicing [GO:0008380]	RNA binding protein fox-1 homolog 1 (Ataxin-2-binding protein 1) (Fox-1 homolog A) (Hexaribonucleotide-binding protein 1)	FUNCTION: RNA-binding protein that regulates alternative splicing events by binding to 5'-UGCAUGU-3' elements. Regulates alternative splicing of tissue-specific exons and of differentially spliced exons during erythropoiesis. {ECO:0000269|PubMed:16537540}.	cytoplasm [GO:0005737];cytoplasmic stress granule [GO:0010494];nuclear stress granule [GO:0097165];nucleus [GO:0005634];trans-Golgi network [GO:0005802];mRNA binding [GO:0003729];RNA binding [GO:0003723];mRNA processing [GO:0006397];nervous system development [GO:0007399];regulation of alternative mRNA splicing, via spliceosome [GO:0000381];RNA splicing [GO:0008380];RNA transport [GO:0050658]	Human Phenotype description:	Mouse Phenotype description:abnormal vitreous body morphology,preweaning lethality complete penetrance	Rat Phenotype description:
3	35141223	T	C	intron_variant	RBFOX1	ENSSSCG00000007917	0.437198	-	-	0.725144	7.44109	RNA binding protein fox-1 homolog 1-nucleus [GO:0005634];RNA binding [GO:0003723];mRNA processing [GO:0006397];nervous system development [GO:0007399];regulation of alternative mRNA splicing, via spliceosome [GO:0000381];RNA splicing [GO:0008380]	RNA binding protein fox-1 homolog 1 (Ataxin-2-binding protein 1) (Fox-1 homolog A) (Hexaribonucleotide-binding protein 1)	FUNCTION: RNA-binding protein that regulates alternative splicing events by binding to 5'-UGCAUGU-3' elements. Regulates alternative splicing of tissue-specific exons and of differentially spliced exons during erythropoiesis. {ECO:0000269|PubMed:16537540}.	cytoplasm [GO:0005737];cytoplasmic stress granule [GO:0010494];nuclear stress granule [GO:0097165];nucleus [GO:0005634];trans-Golgi network [GO:0005802];mRNA binding [GO:0003729];RNA binding [GO:0003723];mRNA processing [GO:0006397];nervous system development [GO:0007399];regulation of alternative mRNA splicing, via spliceosome [GO:0000381];RNA splicing [GO:0008380];RNA transport [GO:0050658]	Human Phenotype description:	Mouse Phenotype description:abnormal vitreous body morphology,preweaning lethality complete penetrance	Rat Phenotype description:
3	37422237	C	G	intron_variant	SEC14L5	ENSSSCG00000007926	0.46875	-	-	0.910629	7.43713	SEC14 like lipid binding 5	SEC14-like protein 5	-	cytoplasm [GO:0005737]	Human Phenotype description:	Mouse Phenotype description:	Rat Phenotype description:
3	35943260	A	G	intergenic_variant	-	-	0.451923	-	-	0.866414	7.43513	-	-	-	-	-	-	-
3	35631800	T	C	intergenic_variant	-	-	0.435096	-	-	0.728782	7.43161	-	-	-	-	-	-	-
3	35061044	T	C	intron_variant	RBFOX1	ENSSSCG00000007917	0.435096	-	-	0.811019	7.42295	RNA binding protein fox-1 homolog 1-nucleus [GO:0005634];RNA binding [GO:0003723];mRNA processing [GO:0006397];nervous system development [GO:0007399];regulation of alternative mRNA splicing, via spliceosome [GO:0000381];RNA splicing [GO:0008380]	RNA binding protein fox-1 homolog 1 (Ataxin-2-binding protein 1) (Fox-1 homolog A) (Hexaribonucleotide-binding protein 1)	FUNCTION: RNA-binding protein that regulates alternative splicing events by binding to 5'-UGCAUGU-3' elements. Regulates alternative splicing of tissue-specific exons and of differentially spliced exons during erythropoiesis. {ECO:0000269|PubMed:16537540}.	cytoplasm [GO:0005737];cytoplasmic stress granule [GO:0010494];nuclear stress granule [GO:0097165];nucleus [GO:0005634];trans-Golgi network [GO:0005802];mRNA binding [GO:0003729];RNA binding [GO:0003723];mRNA processing [GO:0006397];nervous system development [GO:0007399];regulation of alternative mRNA splicing, via spliceosome [GO:0000381];RNA splicing [GO:0008380];RNA transport [GO:0050658]	Human Phenotype description:	Mouse Phenotype description:abnormal vitreous body morphology,preweaning lethality complete penetrance	Rat Phenotype description:
3	36011922	A	G	intergenic_variant	-	-	0.449519	-	-	0.875226	7.4221	-	-	-	-	-	-	-
3	35514725	T	C	intergenic_variant	-	-	0.439904	-	-	0.774739	7.4116	-	-	-	-	-	-	-
3	35513176	A	G	intergenic_variant	-	-	0.451923	-	-	0.763533	7.39901	-	-	-	-	-	-	-
3	34923266	C	G	intergenic_variant	-	-	0.4375	-	-	0.719182	7.37075	-	-	-	-	-	-	-
3	35547642	T	G	intergenic_variant	-	-	0.444712	-	-	0.773638	7.35311	-	-	-	-	-	-	-
3	35955707	C	G	intergenic_variant	-	-	0.451923	-	-	0.866414	7.33272	-	-	-	-	-	-	-
3	35810904	A	C	intergenic_variant	-	-	0.507212	-	-	0.723577	7.30908	-	-	-	-	-	-	-
3	35135102	A	G	intron_variant	RBFOX1	ENSSSCG00000007917	0.449275	-	-	0.719426	7.30368	RNA binding protein fox-1 homolog 1-nucleus [GO:0005634];RNA binding [GO:0003723];mRNA processing [GO:0006397];nervous system development [GO:0007399];regulation of alternative mRNA splicing, via spliceosome [GO:0000381];RNA splicing [GO:0008380]	RNA binding protein fox-1 homolog 1 (Ataxin-2-binding protein 1) (Fox-1 homolog A) (Hexaribonucleotide-binding protein 1)	FUNCTION: RNA-binding protein that regulates alternative splicing events by binding to 5'-UGCAUGU-3' elements. Regulates alternative splicing of tissue-specific exons and of differentially spliced exons during erythropoiesis. {ECO:0000269|PubMed:16537540}.	cytoplasm [GO:0005737];cytoplasmic stress granule [GO:0010494];nuclear stress granule [GO:0097165];nucleus [GO:0005634];trans-Golgi network [GO:0005802];mRNA binding [GO:0003729];RNA binding [GO:0003723];mRNA processing [GO:0006397];nervous system development [GO:0007399];regulation of alternative mRNA splicing, via spliceosome [GO:0000381];RNA splicing [GO:0008380];RNA transport [GO:0050658]	Human Phenotype description:	Mouse Phenotype description:abnormal vitreous body morphology,preweaning lethality complete penetrance	Rat Phenotype description:
3	34869311	T	C	intergenic_variant	-	-	0.451923	-	-	0.732766	7.29831	-	-	-	-	-	-	-
3	35177663	A	G	intron_variant	RBFOX1	ENSSSCG00000007917	0.430288	-	-	0.779268	7.28014	RNA binding protein fox-1 homolog 1-nucleus [GO:0005634];RNA binding [GO:0003723];mRNA processing [GO:0006397];nervous system development [GO:0007399];regulation of alternative mRNA splicing, via spliceosome [GO:0000381];RNA splicing [GO:0008380]	RNA binding protein fox-1 homolog 1 (Ataxin-2-binding protein 1) (Fox-1 homolog A) (Hexaribonucleotide-binding protein 1)	FUNCTION: RNA-binding protein that regulates alternative splicing events by binding to 5'-UGCAUGU-3' elements. Regulates alternative splicing of tissue-specific exons and of differentially spliced exons during erythropoiesis. {ECO:0000269|PubMed:16537540}.	cytoplasm [GO:0005737];cytoplasmic stress granule [GO:0010494];nuclear stress granule [GO:0097165];nucleus [GO:0005634];trans-Golgi network [GO:0005802];mRNA binding [GO:0003729];RNA binding [GO:0003723];mRNA processing [GO:0006397];nervous system development [GO:0007399];regulation of alternative mRNA splicing, via spliceosome [GO:0000381];RNA splicing [GO:0008380];RNA transport [GO:0050658]	Human Phenotype description:	Mouse Phenotype description:abnormal vitreous body morphology,preweaning lethality complete penetrance	Rat Phenotype description:
3	36764750	T	A	intergenic_variant	-	-	0.514423	-	-	0.784606	7.27646	-	-	-	-	-	-	-
3	36707874	C	A	intergenic_variant	-	-	0.451923	-	-	0.937944	7.27314	-	-	-	-	-	-	-
3	35517088	A	G	intergenic_variant	-	-	0.439904	-	-	0.777842	7.25849	-	-	-	-	-	-	-
3	35738173	T	C	intergenic_variant	-	-	0.449519	-	-	0.857719	7.24435	-	-	-	-	-	-	-
3	35710310	T	C	intergenic_variant	-	-	0.451923	-	-	0.816267	7.231	-	-	-	-	-	-	-
3	36747762	T	C	intergenic_variant	-	-	0.451923	-	-	0.955799	7.2309	-	-	-	-	-	-	-
3	35867266	T	C	intergenic_variant	-	-	0.463942	-	-	0.822336	7.21608	-	-	-	-	-	-	-
3	35757616	T	C	intergenic_variant	-	-	0.461538	-	-	0.795124	7.19503	-	-	-	-	-	-	-
3	36470049	G	C	intergenic_variant	-	-	0.495192	-	-	0.784573	7.19364	-	-	-	-	-	-	-
3	35719671	A	C	intergenic_variant	-	-	0.459135	-	-	0.857547	7.19275	-	-	-	-	-	-	-
3	35649178	T	C	intergenic_variant	-	-	0.439904	-	-	0.790234	7.18141	-	-	-	-	-	-	-
[truncated: 2,671 more rows]

## Sheet: SSC3-42.0Mb
Table S6-C: pCADD pipeline results for SSC3:42.0 Mb associated with abnormal sperm head morphology.
[truncated: 1,142 more rows]

## Sheet: SSC3-43.2Mb
Table S6-D: pCADD pipeline results for SSC3:43.2 Mb associated with concentration.
[truncated: 1,347 more rows]

[truncated: 6 more sheets: SSC3-43.5Mb, SSC6-63.7Mb, SSC12-7.6Mb, SSC12-16.1Mb, SSC14-46.5Mb, SSC14-105.4Mb]
